# Supplementary material for: A human proteogenomic-cellular framework identifies KIF5A as a modulator of astrocyte process integrity with relevance to ALS
Source: Commun Biol. 2023 Jun 29;6:678. doi: 10.1038/s42003-023-05041-4 (PMC10310856; doi:10.1038/s42003-023-05041-4)
Supplement: Supplementary file 3 — Supplementary Data 1 [file 42003_2023_5041_MOESM3_ESM.xlsx]

## Sheet: Network Expansion Modules
ENSG	GWAS (-log10PVAL)	gene	PageRank score	module ID	adjusted p-value - KS test with BH correction (module)	trait (EFO ID)	trait (EFO name)	module name	overlapping module ID
ENSG00000001497	0	LAS1L	9.6334e-05	EFO_0002508-8;2	0.000609142	EFO_0002508	Parkinson's disease	Parkinson's disease-8;2	10
ENSG00000001626	0	CFTR	0.00016973	EFO_0002508-2;14	7.18907e-09	EFO_0002508	Parkinson's disease	Parkinson's disease-2;14	2
ENSG00000002745	0	WNT16	0.00013709	EFO_0002508-5	0.000100377	EFO_0002508	Parkinson's disease	Parkinson's disease-5
ENSG00000003056	0	M6PR	0.000157774	EFO_0002508-2;14	7.18907e-09	EFO_0002508	Parkinson's disease	Parkinson's disease-2;14	2
ENSG00000004848	0	ARX	9.30576e-05	EFO_0002508-2;14	7.18907e-09	EFO_0002508	Parkinson's disease	Parkinson's disease-2;14	2
ENSG00000004897	0	CDC27	0.000222839	EFO_0002508-13	4.95184e-55	EFO_0002508	Parkinson's disease	Parkinson's disease-13	1
ENSG00000004975	0	DVL2	0.000348131	EFO_0002508-4;11	8.21087e-07	EFO_0002508	Parkinson's disease	Parkinson's disease-4;11
ENSG00000005007	0	UPF1	0.000115116	EFO_0002508-8;2	0.000609142	EFO_0002508	Parkinson's disease	Parkinson's disease-8;2	10
ENSG00000005022	0	SLC25A5	8.1087e-05	EFO_0002508-8;2	0.000609142	EFO_0002508	Parkinson's disease	Parkinson's disease-8;2	10
ENSG00000005812	0	FBXL3	0.00013242	EFO_0002508-13	4.95184e-55	EFO_0002508	Parkinson's disease	Parkinson's disease-13	1
ENSG00000005981	0	ASB4	0.000116886	EFO_0002508-13	4.95184e-55	EFO_0002508	Parkinson's disease	Parkinson's disease-13	1
ENSG00000006128	0	TAC1	0.000113913	EFO_0002508-1;2	9.10003e-16	EFO_0002508	Parkinson's disease	Parkinson's disease-1;2	8
ENSG00000006638	0	TBXA2R	0.000113905	EFO_0002508-1;2	9.10003e-16	EFO_0002508	Parkinson's disease	Parkinson's disease-1;2	8
ENSG00000007047	0	MARK4	8.07628e-05	EFO_0002508-4;12	0.0365332	EFO_0002508	Parkinson's disease	Parkinson's disease-4;12	3
ENSG00000007168	0	PAFAH1B1	0.00021036	EFO_0002508-4;12	0.0365332	EFO_0002508	Parkinson's disease	Parkinson's disease-4;12	3
ENSG00000007944	0	MYLIP	0.000141299	EFO_0002508-13	4.95184e-55	EFO_0002508	Parkinson's disease	Parkinson's disease-13	1
ENSG00000008018	0	PSMB1	0.000212344	EFO_0002508-4;11	8.21087e-07	EFO_0002508	Parkinson's disease	Parkinson's disease-4;11
ENSG00000008128	0	CDK11A	7.94208e-05	EFO_0002508-4;12	0.0365332	EFO_0002508	Parkinson's disease	Parkinson's disease-4;12	3
ENSG00000008988	0	RPS20	0.000176638	EFO_0002508-8;2	0.000609142	EFO_0002508	Parkinson's disease	Parkinson's disease-8;2	10
ENSG00000009335	0	UBE3C	0.000133364	EFO_0002508-13	4.95184e-55	EFO_0002508	Parkinson's disease	Parkinson's disease-13	1
ENSG00000010610	0	CD4	0.000264933	EFO_0002508-2;14	7.18907e-09	EFO_0002508	Parkinson's disease	Parkinson's disease-2;14	2
ENSG00000011143	0	MKS1	0.000119826	EFO_0002508-4;12	0.0365332	EFO_0002508	Parkinson's disease	Parkinson's disease-4;12	3
ENSG00000011405	0	PIK3C2A	0.000179823	EFO_0002508-2;14	7.18907e-09	EFO_0002508	Parkinson's disease	Parkinson's disease-2;14	2
ENSG00000013275	0	PSMC4	0.000171875	EFO_0002508-4;11	8.21087e-07	EFO_0002508	Parkinson's disease	Parkinson's disease-4;11
ENSG00000013561	0	RNF14	0.000116105	EFO_0002508-13	4.95184e-55	EFO_0002508	Parkinson's disease	Parkinson's disease-13	1
ENSG00000013583	0	HEBP1	9.89781e-05	EFO_0002508-1;3	6.55874e-19	EFO_0002508	Parkinson's disease	Parkinson's disease-1;3	6
ENSG00000014123	0	UFL1	0.000159504	EFO_0002508-13	4.95184e-55	EFO_0002508	Parkinson's disease	Parkinson's disease-13	1
ENSG00000014164	0	ZC3H3	7.05705e-05	EFO_0002508-8;2	0.000609142	EFO_0002508	Parkinson's disease	Parkinson's disease-8;2	10
ENSG00000023445	0	BIRC3	0.000139458	EFO_0002508-4;11	8.21087e-07	EFO_0002508	Parkinson's disease	Parkinson's disease-4;11
ENSG00000024048	0	UBR2	0.000172178	EFO_0002508-13	4.95184e-55	EFO_0002508	Parkinson's disease	Parkinson's disease-13	1
ENSG00000028137	0	TNFRSF1B	0.000107156	EFO_0002508-4;11	8.21087e-07	EFO_0002508	Parkinson's disease	Parkinson's disease-4;11
ENSG00000033178	0	UBA6	0.00016531	EFO_0002508-13	4.95184e-55	EFO_0002508	Parkinson's disease	Parkinson's disease-13	1
ENSG00000034677	0	RNF19A	0.000126438	EFO_0002508-13	4.95184e-55	EFO_0002508	Parkinson's disease	Parkinson's disease-13	1
ENSG00000036828	0	CASR	0.000176289	EFO_0002508-1;1	3.71477e-08	EFO_0002508	Parkinson's disease	Parkinson's disease-1;1	7
ENSG00000037042	0	TUBG2	6.12714e-05	EFO_0002508-4;12	0.0365332	EFO_0002508	Parkinson's disease	Parkinson's disease-4;12	3
ENSG00000037241	0	RPL26L1	0.000180959	EFO_0002508-8;2	0.000609142	EFO_0002508	Parkinson's disease	Parkinson's disease-8;2	10
ENSG00000038382	0	TRIO	0.000130831	EFO_0002508-1;2	9.10003e-16	EFO_0002508	Parkinson's disease	Parkinson's disease-1;2	8
ENSG00000041357	0	PSMA4	0.000154577	EFO_0002508-4;11	8.21087e-07	EFO_0002508	Parkinson's disease	Parkinson's disease-4;11
ENSG00000042753	0	AP2S1	0.000184795	EFO_0002508-2;14	7.18907e-09	EFO_0002508	Parkinson's disease	Parkinson's disease-2;14	2
ENSG00000046651	0	OFD1	0.000215778	EFO_0002508-4;12	0.0365332	EFO_0002508	Parkinson's disease	Parkinson's disease-4;12	3
ENSG00000047579	0	DTNBP1	0.000131351	EFO_0002508-2;14	7.18907e-09	EFO_0002508	Parkinson's disease	Parkinson's disease-2;14	2
ENSG00000049089	0	COL9A2	0.000140048	EFO_0002508-11	4.11413e-07	EFO_0002508	Parkinson's disease	Parkinson's disease-11	9
ENSG00000049245	0	VAMP3	0.000229741	EFO_0002508-2;14	7.18907e-09	EFO_0002508	Parkinson's disease	Parkinson's disease-2;14	2
ENSG00000049247	0	UTS2	9.87273e-05	EFO_0002508-1;2	9.10003e-16	EFO_0002508	Parkinson's disease	Parkinson's disease-1;2	8
ENSG00000049759	0	NEDD4L	0.000172664	EFO_0002508-13	4.95184e-55	EFO_0002508	Parkinson's disease	Parkinson's disease-13	1
ENSG00000050628	0	PTGER3	0.000230679	EFO_0002508-1;3	6.55874e-19	EFO_0002508	Parkinson's disease	Parkinson's disease-1;3	6
ENSG00000050767	0	COL23A1	0.000114746	EFO_0002508-11	4.11413e-07	EFO_0002508	Parkinson's disease	Parkinson's disease-11	9
ENSG00000053372	0	MRTO4	0.000110635	EFO_0002508-8;2	0.000609142	EFO_0002508	Parkinson's disease	Parkinson's disease-8;2	10
ENSG00000053900	0	ANAPC4	0.000188616	EFO_0002508-13	4.95184e-55	EFO_0002508	Parkinson's disease	Parkinson's disease-13	1
ENSG00000054282	0	SDCCAG8	7.46101e-05	EFO_0002508-4;12	0.0365332	EFO_0002508	Parkinson's disease	Parkinson's disease-4;12	3
ENSG00000055130	0	CUL1	0.000502712	EFO_0002508-4;11	8.21087e-07	EFO_0002508	Parkinson's disease	Parkinson's disease-4;11
ENSG00000056291	0	NPFFR2	9.90674e-05	EFO_0002508-1;2	9.10003e-16	EFO_0002508	Parkinson's disease	Parkinson's disease-1;2	8
ENSG00000058262	0	SEC61A1	0.000117674	EFO_0002508-8;2	0.000609142	EFO_0002508	Parkinson's disease	Parkinson's disease-8;2	10
ENSG00000059145	0	UNKL	0.000129527	EFO_0002508-13	4.95184e-55	EFO_0002508	Parkinson's disease	Parkinson's disease-13	1
ENSG00000060558	0	GNA15	0.000128225	EFO_0002508-1;2	9.10003e-16	EFO_0002508	Parkinson's disease	Parkinson's disease-1;2	8
ENSG00000060718	0	COL11A1	0.000115157	EFO_0002508-11	4.11413e-07	EFO_0002508	Parkinson's disease	Parkinson's disease-11	9
ENSG00000061492	0	WNT8A	0.00014635	EFO_0002508-5	0.000100377	EFO_0002508	Parkinson's disease	Parkinson's disease-5
ENSG00000063046	0	EIF4B	9.18758e-05	EFO_0002508-8;2	0.000609142	EFO_0002508	Parkinson's disease	Parkinson's disease-8;2	10
ENSG00000063177	0	RPL18	0.000192305	EFO_0002508-8;2	0.000609142	EFO_0002508	Parkinson's disease	Parkinson's disease-8;2	10
ENSG00000063245	0	EPN1	0.000137039	EFO_0002508-2;14	7.18907e-09	EFO_0002508	Parkinson's disease	Parkinson's disease-2;14	2
ENSG00000064547	0	LPAR2	0.000190216	EFO_0002508-1;1	3.71477e-08	EFO_0002508	Parkinson's disease	Parkinson's disease-1;1	7
ENSG00000064726	0	BTBD1	0.000149451	EFO_0002508-13	4.95184e-55	EFO_0002508	Parkinson's disease	Parkinson's disease-13	1
ENSG00000065135	0	GNAI3	0.000304815	EFO_0002508-1;3	6.55874e-19	EFO_0002508	Parkinson's disease	Parkinson's disease-1;3	6
ENSG00000065268	0	WDR18	7.69685e-05	EFO_0002508-8;2	0.000609142	EFO_0002508	Parkinson's disease	Parkinson's disease-8;2	10
ENSG00000065609	0	SNAP91	0.000118856	EFO_0002508-2;14	7.18907e-09	EFO_0002508	Parkinson's disease	Parkinson's disease-2;14	2
ENSG00000065618	0	COL17A1	0.000111085	EFO_0002508-11	4.11413e-07	EFO_0002508	Parkinson's disease	Parkinson's disease-11	9
ENSG00000065665	0	SEC61A2	9.42068e-05	EFO_0002508-8;2	0.000609142	EFO_0002508	Parkinson's disease	Parkinson's disease-8;2	10
ENSG00000065802	0	ASB1	0.000115014	EFO_0002508-13	4.95184e-55	EFO_0002508	Parkinson's disease	Parkinson's disease-13	1
ENSG00000067167	0	TRAM1	6.18765e-05	EFO_0002508-8;2	0.000609142	EFO_0002508	Parkinson's disease	Parkinson's disease-8;2	10
ENSG00000067715	0	SYT1	0.000214992	EFO_0002508-2;14	7.18907e-09	EFO_0002508	Parkinson's disease	Parkinson's disease-2;14	2
ENSG00000068878	0	PSME4	0.00012029	EFO_0002508-4;11	8.21087e-07	EFO_0002508	Parkinson's disease	Parkinson's disease-4;11
ENSG00000069482	0	GAL	0.000111775	EFO_0002508-1;3	6.55874e-19	EFO_0002508	Parkinson's disease	Parkinson's disease-1;3	6
ENSG00000069696	0	DRD4	9.74793e-05	EFO_0002508-1;3	6.55874e-19	EFO_0002508	Parkinson's disease	Parkinson's disease-1;3	6
ENSG00000069869	0	NEDD4	0.000152022	EFO_0002508-13	4.95184e-55	EFO_0002508	Parkinson's disease	Parkinson's disease-13	1
ENSG00000069956	0	MAPK6	0.000506903	EFO_0002508-4;11	8.21087e-07	EFO_0002508	Parkinson's disease	Parkinson's disease-4;11
ENSG00000069966	0	GNB5	0.000292324	EFO_0002508-1;1	3.71477e-08	EFO_0002508	Parkinson's disease	Parkinson's disease-1;1	7
ENSG00000070018	0	LRP6	0.000210911	EFO_0002508-5	0.000100377	EFO_0002508	Parkinson's disease	Parkinson's disease-5
ENSG00000070423	0	RNF126	0.000131553	EFO_0002508-13	4.95184e-55	EFO_0002508	Parkinson's disease	Parkinson's disease-13	1
ENSG00000070756	0	PABPC1	0.000189458	EFO_0002508-8;2	0.000609142	EFO_0002508	Parkinson's disease	Parkinson's disease-8;2	10
ENSG00000071082	0	RPL31	0.000159613	EFO_0002508-8;2	0.000609142	EFO_0002508	Parkinson's disease	Parkinson's disease-8;2	10
ENSG00000072134	0	EPN2	0.000135447	EFO_0002508-2;14	7.18907e-09	EFO_0002508	Parkinson's disease	Parkinson's disease-2;14	2
ENSG00000072201	0	LNX1	0.000395189	EFO_0002508-13	4.95184e-55	EFO_0002508	Parkinson's disease	Parkinson's disease-13	1
ENSG00000072274	0	TFRC	0.000199038	EFO_0002508-2;14	7.18907e-09	EFO_0002508	Parkinson's disease	Parkinson's disease-2;14	2
ENSG00000072401	0	UBE2D1	0.000231132	EFO_0002508-13	4.95184e-55	EFO_0002508	Parkinson's disease	Parkinson's disease-13	1
ENSG00000072571	0	HMMR	9.92133e-05	EFO_0002508-4;12	0.0365332	EFO_0002508	Parkinson's disease	Parkinson's disease-4;12	3
ENSG00000072682	0	P4HA2	0.000148883	EFO_0002508-11	4.11413e-07	EFO_0002508	Parkinson's disease	Parkinson's disease-11	9
ENSG00000072803	0	FBXW11	0.000204576	EFO_0002508-13	4.95184e-55	EFO_0002508	Parkinson's disease	Parkinson's disease-13	1
ENSG00000072958	0	AP1M1	0.000150223	EFO_0002508-2;14	7.18907e-09	EFO_0002508	Parkinson's disease	Parkinson's disease-2;14	2
ENSG00000073921	0	PICALM	0.000190464	EFO_0002508-2;14	7.18907e-09	EFO_0002508	Parkinson's disease	Parkinson's disease-2;14	2
ENSG00000074047	0	GLI2	7.26972e-05	EFO_0002508-4;11	8.21087e-07	EFO_0002508	Parkinson's disease	Parkinson's disease-4;11
ENSG00000074054	0	CLASP1	0.000147386	EFO_0002508-4;12	0.0365332	EFO_0002508	Parkinson's disease	Parkinson's disease-4;12	3
ENSG00000075073	0	TACR2	9.88104e-05	EFO_0002508-1;2	9.10003e-16	EFO_0002508	Parkinson's disease	Parkinson's disease-1;2	8
ENSG00000075218	0	GTSE1	0.000187127	EFO_0002508-4;11	8.21087e-07	EFO_0002508	Parkinson's disease	Parkinson's disease-4;11
ENSG00000075290	0	WNT8B	0.000147489	EFO_0002508-5	0.000100377	EFO_0002508	Parkinson's disease	Parkinson's disease-5
ENSG00000075856	0	SART3	0.000115982	EFO_0002508-8;2	0.000609142	EFO_0002508	Parkinson's disease	Parkinson's disease-8;2	10
ENSG00000075914	0	EXOSC7	7.97626e-05	EFO_0002508-8;2	0.000609142	EFO_0002508	Parkinson's disease	Parkinson's disease-8;2	10
ENSG00000076321	0	KLHL20	0.000155713	EFO_0002508-13	4.95184e-55	EFO_0002508	Parkinson's disease	Parkinson's disease-13	1
ENSG00000076554	0	TPD52	7.81004e-05	EFO_0002508-2;14	7.18907e-09	EFO_0002508	Parkinson's disease	Parkinson's disease-2;14	2
ENSG00000077150	0	NFKB2	0.000120961	EFO_0002508-4;11	8.21087e-07	EFO_0002508	Parkinson's disease	Parkinson's disease-4;11
ENSG00000077348	0	EXOSC5	0.0001097	EFO_0002508-8;2	0.000609142	EFO_0002508	Parkinson's disease	Parkinson's disease-8;2	10
ENSG00000077721	0	UBE2A	0.000149217	EFO_0002508-13	4.95184e-55	EFO_0002508	Parkinson's disease	Parkinson's disease-13	1
ENSG00000078053	0	AMPH	0.000123202	EFO_0002508-2;14	7.18907e-09	EFO_0002508	Parkinson's disease	Parkinson's disease-2;14	2
ENSG00000078140	0	UBE2K	0.00014787	EFO_0002508-13	4.95184e-55	EFO_0002508	Parkinson's disease	Parkinson's disease-13	1
ENSG00000078269	0	SYNJ2	0.00017259	EFO_0002508-2;14	7.18907e-09	EFO_0002508	Parkinson's disease	Parkinson's disease-2;14	2
ENSG00000078295	0	ADCY2	0.000223658	EFO_0002508-1;3	6.55874e-19	EFO_0002508	Parkinson's disease	Parkinson's disease-1;3	6
ENSG00000078401	0	EDN1	0.000174304	EFO_0002508-1;2	9.10003e-16	EFO_0002508	Parkinson's disease	Parkinson's disease-1;2	8
ENSG00000078589	0	P2RY10	9.83053e-05	EFO_0002508-1;2	9.10003e-16	EFO_0002508	Parkinson's disease	Parkinson's disease-1;2	8
ENSG00000078674	0	PCM1	0.000224038	EFO_0002508-4;12	0.0365332	EFO_0002508	Parkinson's disease	Parkinson's disease-4;12	3
ENSG00000078747	0	ITCH	0.000187004	EFO_0002508-13	4.95184e-55	EFO_0002508	Parkinson's disease	Parkinson's disease-13	1
ENSG00000078967	0	UBE2D4	0.000138776	EFO_0002508-13	4.95184e-55	EFO_0002508	Parkinson's disease	Parkinson's disease-13	1
ENSG00000079805	0	DNM2	0.000217495	EFO_0002508-2;14	7.18907e-09	EFO_0002508	Parkinson's disease	Parkinson's disease-2;14	2
ENSG00000079999	0	KEAP1	0.000192282	EFO_0002508-13	4.95184e-55	EFO_0002508	Parkinson's disease	Parkinson's disease-13	1
ENSG00000080573	0	COL5A3	0.00011311	EFO_0002508-11	4.11413e-07	EFO_0002508	Parkinson's disease	Parkinson's disease-11	9
ENSG00000080824	0	HSP90AA1	0.000425769	EFO_0002508-4;12	0.0365332	EFO_0002508	Parkinson's disease	Parkinson's disease-4;12	3
ENSG00000081014	0	AP4E1	6.48092e-05	EFO_0002508-2;14	7.18907e-09	EFO_0002508	Parkinson's disease	Parkinson's disease-2;14	2
ENSG00000081041	0	CXCL2	9.80583e-05	EFO_0002508-1;3	6.55874e-19	EFO_0002508	Parkinson's disease	Parkinson's disease-1;3	6
ENSG00000081052	0	COL4A4	0.000140638	EFO_0002508-11	4.11413e-07	EFO_0002508	Parkinson's disease	Parkinson's disease-11	9
ENSG00000081307	0	UBA5	0.000151608	EFO_0002508-13	4.95184e-55	EFO_0002508	Parkinson's disease	Parkinson's disease-13	1
ENSG00000081377	0	CDC14B	0.000209735	EFO_0002508-8;2	0.000609142	EFO_0002508	Parkinson's disease	Parkinson's disease-8;2	10
ENSG00000081479	0	LRP2	0.000150782	EFO_0002508-2;14	7.18907e-09	EFO_0002508	Parkinson's disease	Parkinson's disease-2;14	2
ENSG00000082556	0	OPRK1	9.51971e-05	EFO_0002508-1;3	6.55874e-19	EFO_0002508	Parkinson's disease	Parkinson's disease-1;3	6
ENSG00000082701	0	GSK3B	0.000477414	EFO_0002508-4;11	8.21087e-07	EFO_0002508	Parkinson's disease	Parkinson's disease-4;11
ENSG00000083535	0	PIBF1	6.02545e-05	EFO_0002508-4;12	0.0365332	EFO_0002508	Parkinson's disease	Parkinson's disease-4;12	3
ENSG00000083845	0	RPS5	0.00018582	EFO_0002508-8;2	0.000609142	EFO_0002508	Parkinson's disease	Parkinson's disease-8;2	10
ENSG00000084623	0	EIF3I	9.87163e-05	EFO_0002508-8;2	0.000609142	EFO_0002508	Parkinson's disease	Parkinson's disease-8;2	10
ENSG00000084636	0	COL16A1	0.000105585	EFO_0002508-11	4.11413e-07	EFO_0002508	Parkinson's disease	Parkinson's disease-11	9
ENSG00000084674	0	APOB	0.00020566	EFO_0002508-2;14	7.18907e-09	EFO_0002508	Parkinson's disease	Parkinson's disease-2;14	2
ENSG00000085382	0	HACE1	0.000183453	EFO_0002508-13	4.95184e-55	EFO_0002508	Parkinson's disease	Parkinson's disease-13	1
ENSG00000085733	0	CTTN	0.000189218	EFO_0002508-2;14	7.18907e-09	EFO_0002508	Parkinson's disease	Parkinson's disease-2;14	2
ENSG00000085741	0	WNT11	0.000166686	EFO_0002508-5	0.000100377	EFO_0002508	Parkinson's disease	Parkinson's disease-5
ENSG00000085832	0	EPS15	0.00015754	EFO_0002508-2;14	7.18907e-09	EFO_0002508	Parkinson's disease	Parkinson's disease-2;14	2
ENSG00000085840	0	ORC1	8.50829e-05	EFO_0002508-4;11	8.21087e-07	EFO_0002508	Parkinson's disease	Parkinson's disease-4;11
ENSG00000086758	0	HUWE1	0.000310625	EFO_0002508-13	4.95184e-55	EFO_0002508	Parkinson's disease	Parkinson's disease-13	1
ENSG00000087086	0	FTL	6.12027e-05	EFO_0002508-2;14	7.18907e-09	EFO_0002508	Parkinson's disease	Parkinson's disease-2;14	2
ENSG00000087191	0	PSMC5	0.000202055	EFO_0002508-4;11	8.21087e-07	EFO_0002508	Parkinson's disease	Parkinson's disease-4;11
ENSG00000087258	0	GNAO1	0.000162702	EFO_0002508-1;1	3.71477e-08	EFO_0002508	Parkinson's disease	Parkinson's disease-1;1	7
ENSG00000087448	0	KLHL42	0.000145595	EFO_0002508-13	4.95184e-55	EFO_0002508	Parkinson's disease	Parkinson's disease-13	1
ENSG00000087460	0	GNAS	0.000109356	EFO_0002508-1;1	3.71477e-08	EFO_0002508	Parkinson's disease	Parkinson's disease-1;1	7
ENSG00000088256	0	GNA11	0.000145443	EFO_0002508-1;2	9.10003e-16	EFO_0002508	Parkinson's disease	Parkinson's disease-1;2	8
ENSG00000088325	0	TPX2	0.000101604	EFO_0002508-4;12	0.0365332	EFO_0002508	Parkinson's disease	Parkinson's disease-4;12	3
ENSG00000089006	0	SNX5	0.000107547	EFO_0002508-2;14	7.18907e-09	EFO_0002508	Parkinson's disease	Parkinson's disease-2;14	2
ENSG00000089009	0	RPL6	0.000194476	EFO_0002508-8;2	0.000609142	EFO_0002508	Parkinson's disease	Parkinson's disease-8;2	10
ENSG00000089053	0	ANAPC5	0.000198834	EFO_0002508-13	4.95184e-55	EFO_0002508	Parkinson's disease	Parkinson's disease-13	1
ENSG00000089157	0	RPLP0	0.000179546	EFO_0002508-8;2	0.000609142	EFO_0002508	Parkinson's disease	Parkinson's disease-8;2	10
ENSG00000089818	0	NECAP1	0.000137435	EFO_0002508-2;14	7.18907e-09	EFO_0002508	Parkinson's disease	Parkinson's disease-2;14	2
ENSG00000090530	0	P3H2	9.45583e-05	EFO_0002508-11	4.11413e-07	EFO_0002508	Parkinson's disease	Parkinson's disease-11	9
ENSG00000090621	0	PABPC4	7.40334e-05	EFO_0002508-8;2	0.000609142	EFO_0002508	Parkinson's disease	Parkinson's disease-8;2	10
ENSG00000091513	0	TF	0.000207236	EFO_0002508-2;14	7.18907e-09	EFO_0002508	Parkinson's disease	Parkinson's disease-2;14	2
ENSG00000092010	0	PSME1	0.000144789	EFO_0002508-4;11	8.21087e-07	EFO_0002508	Parkinson's disease	Parkinson's disease-4;11
ENSG00000092036	0	HAUS4	9.72095e-05	EFO_0002508-4;12	0.0365332	EFO_0002508	Parkinson's disease	Parkinson's disease-4;12	3
ENSG00000092148	0	HECTD1	0.000141631	EFO_0002508-13	4.95184e-55	EFO_0002508	Parkinson's disease	Parkinson's disease-13	1
ENSG00000092758	0	COL9A3	0.000137795	EFO_0002508-11	4.11413e-07	EFO_0002508	Parkinson's disease	Parkinson's disease-11	9
ENSG00000094804	0	CDC6	0.000121082	EFO_0002508-4;11	8.21087e-07	EFO_0002508	Parkinson's disease	Parkinson's disease-4;11
ENSG00000094880	0	CDC23	0.000259177	EFO_0002508-13	4.95184e-55	EFO_0002508	Parkinson's disease	Parkinson's disease-13	1
ENSG00000095261	0	PSMD5	0.000140168	EFO_0002508-4;11	8.21087e-07	EFO_0002508	Parkinson's disease	Parkinson's disease-4;11
ENSG00000096395	0	MLN	0.000100083	EFO_0002508-1;2	9.10003e-16	EFO_0002508	Parkinson's disease	Parkinson's disease-1;2	8
ENSG00000099341	0	PSMD8	0.000150464	EFO_0002508-4;11	8.21087e-07	EFO_0002508	Parkinson's disease	Parkinson's disease-4;11
ENSG00000099364	0	FBXL19	0.000128542	EFO_0002508-13	4.95184e-55	EFO_0002508	Parkinson's disease	Parkinson's disease-13	1
ENSG00000099804	0	CDC34	0.000125022	EFO_0002508-13	4.95184e-55	EFO_0002508	Parkinson's disease	Parkinson's disease-13	1
ENSG00000099910	0	KLHL22	0.000139566	EFO_0002508-13	4.95184e-55	EFO_0002508	Parkinson's disease	Parkinson's disease-13	1
ENSG00000100077	0	GRK3	0.000282272	EFO_0002508-1;3	6.55874e-19	EFO_0002508	Parkinson's disease	Parkinson's disease-1;3	6
ENSG00000100129	0	EIF3L	7.36041e-05	EFO_0002508-8;2	0.000609142	EFO_0002508	Parkinson's disease	Parkinson's disease-8;2	10
ENSG00000100225	0	FBXO7	0.000152888	EFO_0002508-13	4.95184e-55	EFO_0002508	Parkinson's disease	Parkinson's disease-13	1
ENSG00000100266	0	PACSIN2	0.000123553	EFO_0002508-2;14	7.18907e-09	EFO_0002508	Parkinson's disease	Parkinson's disease-2;14	2
ENSG00000100280	0	AP1B1	0.000140253	EFO_0002508-2;14	7.18907e-09	EFO_0002508	Parkinson's disease	Parkinson's disease-2;14	2
ENSG00000100316	0	RPL3	0.000197623	EFO_0002508-8;2	0.000609142	EFO_0002508	Parkinson's disease	Parkinson's disease-8;2	10
ENSG00000100353	0	EIF3D	0.00010372	EFO_0002508-8;2	0.000609142	EFO_0002508	Parkinson's disease	Parkinson's disease-8;2	10
ENSG00000100387	0	RBX1	0.000262269	EFO_0002508-13	4.95184e-55	EFO_0002508	Parkinson's disease	Parkinson's disease-13	1
ENSG00000100503	0	NIN	7.50056e-05	EFO_0002508-4;12	0.0365332	EFO_0002508	Parkinson's disease	Parkinson's disease-4;12	3
ENSG00000100505	0	TRIM9	0.000135073	EFO_0002508-13	4.95184e-55	EFO_0002508	Parkinson's disease	Parkinson's disease-13	1
ENSG00000100519	0	PSMC6	0.00018437	EFO_0002508-4;11	8.21087e-07	EFO_0002508	Parkinson's disease	Parkinson's disease-4;11
ENSG00000100567	0	PSMA3	0.000196582	EFO_0002508-4;11	8.21087e-07	EFO_0002508	Parkinson's disease	Parkinson's disease-4;11
ENSG00000100628	0	ASB2	0.000116244	EFO_0002508-13	4.95184e-55	EFO_0002508	Parkinson's disease	Parkinson's disease-13	1
ENSG00000100629	0	CEP128	0.000232172	EFO_0002508-4;12	0.0365332	EFO_0002508	Parkinson's disease	Parkinson's disease-4;12	3
ENSG00000100664	0	EIF5	8.37107e-05	EFO_0002508-8;2	0.000609142	EFO_0002508	Parkinson's disease	Parkinson's disease-8;2	10
ENSG00000100739	0	BDKRB1	0.000197228	EFO_0002508-1;1	3.71477e-08	EFO_0002508	Parkinson's disease	Parkinson's disease-1;1	7
ENSG00000100764	0	PSMC1	0.000183527	EFO_0002508-4;11	8.21087e-07	EFO_0002508	Parkinson's disease	Parkinson's disease-4;11
ENSG00000100804	0	PSMB5	0.000156651	EFO_0002508-4;11	8.21087e-07	EFO_0002508	Parkinson's disease	Parkinson's disease-4;11
ENSG00000100883	0	SRP54	6.90861e-05	EFO_0002508-8;2	0.000609142	EFO_0002508	Parkinson's disease	Parkinson's disease-8;2	10
ENSG00000100902	0	PSMA6	0.000179297	EFO_0002508-4;11	8.21087e-07	EFO_0002508	Parkinson's disease	Parkinson's disease-4;11
ENSG00000100906	0	NFKBIA	0.000147297	EFO_0002508-4;11	8.21087e-07	EFO_0002508	Parkinson's disease	Parkinson's disease-4;11
ENSG00000100911	0	PSME2	0.000132385	EFO_0002508-4;11	8.21087e-07	EFO_0002508	Parkinson's disease	Parkinson's disease-4;11
ENSG00000101004	0	NINL	0.000313604	EFO_0002508-4;12	0.0365332	EFO_0002508	Parkinson's disease	Parkinson's disease-4;12	3
ENSG00000101180	0	HRH3	9.4313e-05	EFO_0002508-1;3	6.55874e-19	EFO_0002508	Parkinson's disease	Parkinson's disease-1;3	6
ENSG00000101182	0	PSMA7	0.000169077	EFO_0002508-4;11	8.21087e-07	EFO_0002508	Parkinson's disease	Parkinson's disease-4;11
ENSG00000101188	0	NTSR1	0.000124525	EFO_0002508-1;2	9.10003e-16	EFO_0002508	Parkinson's disease	Parkinson's disease-1;2	8
ENSG00000101200	0	AVP	0.000261892	EFO_0002508-1;2	9.10003e-16	EFO_0002508	Parkinson's disease	Parkinson's disease-1;2	8
ENSG00000101203	0	COL20A1	0.000105206	EFO_0002508-11	4.11413e-07	EFO_0002508	Parkinson's disease	Parkinson's disease-11	9
ENSG00000101292	0	PROKR2	0.000102919	EFO_0002508-1;2	9.10003e-16	EFO_0002508	Parkinson's disease	Parkinson's disease-1;2	8
ENSG00000101327	0	PDYN	0.000104071	EFO_0002508-1;3	6.55874e-19	EFO_0002508	Parkinson's disease	Parkinson's disease-1;3	6
ENSG00000101367	0	MAPRE1	0.000213939	EFO_0002508-4;12	0.0365332	EFO_0002508	Parkinson's disease	Parkinson's disease-4;12	3
ENSG00000101405	0	OXT	0.000112283	EFO_0002508-1;2	9.10003e-16	EFO_0002508	Parkinson's disease	Parkinson's disease-1;2	8
ENSG00000101557	0	USP14	0.000133182	EFO_0002508-4;11	8.21087e-07	EFO_0002508	Parkinson's disease	Parkinson's disease-4;11
ENSG00000101624	0	CEP76	0.000191637	EFO_0002508-4;12	0.0365332	EFO_0002508	Parkinson's disease	Parkinson's disease-4;12	3
ENSG00000101639	0	CEP192	9.3994e-05	EFO_0002508-4;12	0.0365332	EFO_0002508	Parkinson's disease	Parkinson's disease-4;12	3
ENSG00000101843	0	PSMD10	0.000128365	EFO_0002508-4;11	8.21087e-07	EFO_0002508	Parkinson's disease	Parkinson's disease-4;11
ENSG00000102048	0	ASB9	0.000120945	EFO_0002508-13	4.95184e-55	EFO_0002508	Parkinson's disease	Parkinson's disease-13	1
ENSG00000102239	0	BRS3	9.98492e-05	EFO_0002508-1;2	9.10003e-16	EFO_0002508	Parkinson's disease	Parkinson's disease-1;2	8
ENSG00000102245	0	CD40LG	9.06475e-05	EFO_0002508-4;11	8.21087e-07	EFO_0002508	Parkinson's disease	Parkinson's disease-4;11
ENSG00000102312	0	PORCN	8.91517e-05	EFO_0002508-5	0.000100377	EFO_0002508	Parkinson's disease	Parkinson's disease-5
ENSG00000102468	5.69897	HTR2A	0.000730374	EFO_0002508-1;2	9.10003e-16	EFO_0002508	Parkinson's disease	Parkinson's disease-1;2	8
ENSG00000102524	0	TNFSF13B	6.94028e-05	EFO_0002508-4;11	8.21087e-07	EFO_0002508	Parkinson's disease	Parkinson's disease-4;11
ENSG00000102539	0	MLNR	9.91809e-05	EFO_0002508-1;2	9.10003e-16	EFO_0002508	Parkinson's disease	Parkinson's disease-1;2	8
ENSG00000102858	0	MGRN1	0.000127534	EFO_0002508-13	4.95184e-55	EFO_0002508	Parkinson's disease	Parkinson's disease-13	1
ENSG00000103035	0	PSMD7	0.000177509	EFO_0002508-4;11	8.21087e-07	EFO_0002508	Parkinson's disease	Parkinson's disease-4;11
ENSG00000103126	0	AXIN1	0.000159179	EFO_0002508-4;11	8.21087e-07	EFO_0002508	Parkinson's disease	Parkinson's disease-4;11
ENSG00000103264	0	FBXO31	0.00015729	EFO_0002508-13	4.95184e-55	EFO_0002508	Parkinson's disease	Parkinson's disease-13	1
ENSG00000103266	0	STUB1	0.000315654	EFO_0002508-13	4.95184e-55	EFO_0002508	Parkinson's disease	Parkinson's disease-13	1
ENSG00000103342	0	GSPT1	8.24407e-05	EFO_0002508-8;2	0.000609142	EFO_0002508	Parkinson's disease	Parkinson's disease-8;2	10
ENSG00000103363	0	ELOB	0.000174669	EFO_0002508-13	4.95184e-55	EFO_0002508	Parkinson's disease	Parkinson's disease-13	1
ENSG00000103460	10	TOX3	0.00111001	EFO_0002508-4;12	0.0365332	EFO_0002508	Parkinson's disease	Parkinson's disease-4;12	3
ENSG00000103540	0	CCP110	9.42095e-05	EFO_0002508-4;12	0.0365332	EFO_0002508	Parkinson's disease	Parkinson's disease-4;12	3
ENSG00000103657	0	HERC1	0.000145566	EFO_0002508-13	4.95184e-55	EFO_0002508	Parkinson's disease	Parkinson's disease-13	1
ENSG00000103671	0	TRIP4	0.000107035	EFO_0002508-8;2	0.000609142	EFO_0002508	Parkinson's disease	Parkinson's disease-8;2	10
ENSG00000103769	0	RAB11A	0.000152561	EFO_0002508-4;12	0.0365332	EFO_0002508	Parkinson's disease	Parkinson's disease-4;12	3
ENSG00000103995	0	CEP152	0.000138646	EFO_0002508-4;12	0.0365332	EFO_0002508	Parkinson's disease	Parkinson's disease-4;12	3
ENSG00000104131	0	EIF3J	6.97743e-05	EFO_0002508-8;2	0.000609142	EFO_0002508	Parkinson's disease	Parkinson's disease-8;2	10
ENSG00000104164	0	BLOC1S6	7.16841e-05	EFO_0002508-2;14	7.18907e-09	EFO_0002508	Parkinson's disease	Parkinson's disease-2;14	2
ENSG00000104290	0	FZD3	0.000143188	EFO_0002508-5	0.000100377	EFO_0002508	Parkinson's disease	Parkinson's disease-5
ENSG00000104332	0	SFRP1	0.00010603	EFO_0002508-5	0.000100377	EFO_0002508	Parkinson's disease	Parkinson's disease-5
ENSG00000104408	0	EIF3E	0.000102004	EFO_0002508-8;2	0.000609142	EFO_0002508	Parkinson's disease	Parkinson's disease-8;2	10
ENSG00000104825	0	NFKBIB	8.65715e-05	EFO_0002508-4;11	8.21087e-07	EFO_0002508	Parkinson's disease	Parkinson's disease-4;11
ENSG00000104833	0	TUBB4A	0.00021504	EFO_0002508-4;12	0.0365332	EFO_0002508	Parkinson's disease	Parkinson's disease-4;12	3
ENSG00000104856	0	RELB	8.05606e-05	EFO_0002508-4;11	8.21087e-07	EFO_0002508	Parkinson's disease	Parkinson's disease-4;11
ENSG00000105173	0	CCNE1	7.8044e-05	EFO_0002508-4;11	8.21087e-07	EFO_0002508	Parkinson's disease	Parkinson's disease-4;11
ENSG00000105193	0	RPS16	0.000197162	EFO_0002508-8;2	0.000609142	EFO_0002508	Parkinson's disease	Parkinson's disease-8;2	10
ENSG00000105325	0	FZR1	0.000203695	EFO_0002508-13	4.95184e-55	EFO_0002508	Parkinson's disease	Parkinson's disease-13	1
ENSG00000105372	0	RPS19	0.000172162	EFO_0002508-8;2	0.000609142	EFO_0002508	Parkinson's disease	Parkinson's disease-8;2	10
ENSG00000105640	0	RPL18A	0.000192205	EFO_0002508-8;2	0.000609142	EFO_0002508	Parkinson's disease	Parkinson's disease-8;2	10
ENSG00000105668	0	UPK1A	6.58322e-05	EFO_0002508-5	0.000100377	EFO_0002508	Parkinson's disease	Parkinson's disease-5
ENSG00000105771	0	SMG9	8.06032e-05	EFO_0002508-8;2	0.000609142	EFO_0002508	Parkinson's disease	Parkinson's disease-8;2	10
ENSG00000105939	0	ZC3HAV1	0.000112605	EFO_0002508-8;2	0.000609142	EFO_0002508	Parkinson's disease	Parkinson's disease-8;2	10
ENSG00000105989	0	WNT2	0.000143405	EFO_0002508-5	0.000100377	EFO_0002508	Parkinson's disease	Parkinson's disease-5
ENSG00000106018	0	VIPR2	0.000129051	EFO_0002508-1;1	3.71477e-08	EFO_0002508	Parkinson's disease	Parkinson's disease-1;1	7
ENSG00000106263	0	EIF3B	8.6029e-05	EFO_0002508-8;2	0.000609142	EFO_0002508	Parkinson's disease	Parkinson's disease-8;2	10
ENSG00000106299	0	WASL	0.000169	EFO_0002508-2;14	7.18907e-09	EFO_0002508	Parkinson's disease	Parkinson's disease-2;14	2
ENSG00000106367	0	AP1S1	0.000105279	EFO_0002508-2;14	7.18907e-09	EFO_0002508	Parkinson's disease	Parkinson's disease-2;14	2
ENSG00000106397	0	PLOD3	0.00014593	EFO_0002508-11	4.11413e-07	EFO_0002508	Parkinson's disease	Parkinson's disease-11	9
ENSG00000106477	0	CEP41	7.15862e-05	EFO_0002508-4;12	0.0365332	EFO_0002508	Parkinson's disease	Parkinson's disease-4;12	3
ENSG00000106483	0	SFRP4	0.000118695	EFO_0002508-5	0.000100377	EFO_0002508	Parkinson's disease	Parkinson's disease-5
ENSG00000106571	0	GLI3	0.000129353	EFO_0002508-4;11	8.21087e-07	EFO_0002508	Parkinson's disease	Parkinson's disease-4;11
ENSG00000106588	0	PSMA2	8.13584e-05	EFO_0002508-4;11	8.21087e-07	EFO_0002508	Parkinson's disease	Parkinson's disease-4;11
ENSG00000106682	0	EIF4H	0.000111809	EFO_0002508-8;2	0.000609142	EFO_0002508	Parkinson's disease	Parkinson's disease-8;2	10
ENSG00000106803	0	SEC61B	7.2777e-05	EFO_0002508-8;2	0.000609142	EFO_0002508	Parkinson's disease	Parkinson's disease-8;2	10
ENSG00000106804	0	C5	0.000112213	EFO_0002508-1;3	6.55874e-19	EFO_0002508	Parkinson's disease	Parkinson's disease-1;3	6
ENSG00000106976	0	DNM1	0.000198015	EFO_0002508-2;14	7.18907e-09	EFO_0002508	Parkinson's disease	Parkinson's disease-2;14	2
ENSG00000107295	12.301	SH3GL2	0.00157418	EFO_0002508-2;14	7.18907e-09	EFO_0002508	Parkinson's disease	Parkinson's disease-2;14	2
ENSG00000107341	0	UBE2R2	0.00013065	EFO_0002508-13	4.95184e-55	EFO_0002508	Parkinson's disease	Parkinson's disease-13	1
ENSG00000107371	0	EXOSC3	7.04351e-05	EFO_0002508-8;2	0.000609142	EFO_0002508	Parkinson's disease	Parkinson's disease-8;2	10
ENSG00000107404	0	DVL1	0.000236645	EFO_0002508-4;11	8.21087e-07	EFO_0002508	Parkinson's disease	Parkinson's disease-4;11
ENSG00000107562	0	CXCL12	0.000153926	EFO_0002508-1;3	6.55874e-19	EFO_0002508	Parkinson's disease	Parkinson's disease-1;3	6
ENSG00000107581	0	EIF3A	0.000109407	EFO_0002508-8;2	0.000609142	EFO_0002508	Parkinson's disease	Parkinson's disease-8;2	10
ENSG00000107872	0	FBXL15	0.000117008	EFO_0002508-13	4.95184e-55	EFO_0002508	Parkinson's disease	Parkinson's disease-13	1
ENSG00000107882	0	SUFU	9.99108e-05	EFO_0002508-4;11	8.21087e-07	EFO_0002508	Parkinson's disease	Parkinson's disease-4;11
ENSG00000108094	0	CUL2	0.000377764	EFO_0002508-13	4.95184e-55	EFO_0002508	Parkinson's disease	Parkinson's disease-13	1
ENSG00000108106	0	UBE2S	0.000141747	EFO_0002508-13	4.95184e-55	EFO_0002508	Parkinson's disease	Parkinson's disease-13	1
ENSG00000108107	0	RPL28	0.000127196	EFO_0002508-8;2	0.000609142	EFO_0002508	Parkinson's disease	Parkinson's disease-8;2	10
ENSG00000108298	0	RPL19	0.000155311	EFO_0002508-8;2	0.000609142	EFO_0002508	Parkinson's disease	Parkinson's disease-8;2	10
ENSG00000108306	0	FBXL20	0.000116782	EFO_0002508-13	4.95184e-55	EFO_0002508	Parkinson's disease	Parkinson's disease-13	1
ENSG00000108344	0	PSMD3	0.000171375	EFO_0002508-4;11	8.21087e-07	EFO_0002508	Parkinson's disease	Parkinson's disease-4;11
ENSG00000108379	16.5229	WNT3	0.00199451	EFO_0002508-5	0.000100377	EFO_0002508	Parkinson's disease	Parkinson's disease-5
ENSG00000108395	0	TRIM37	0.000163907	EFO_0002508-13	4.95184e-55	EFO_0002508	Parkinson's disease	Parkinson's disease-13	1
ENSG00000108582	0	CPD	6.00295e-05	EFO_0002508-2;14	7.18907e-09	EFO_0002508	Parkinson's disease	Parkinson's disease-2;14	2
ENSG00000108641	0	B9D1	7.6847e-05	EFO_0002508-4;12	0.0365332	EFO_0002508	Parkinson's disease	Parkinson's disease-4;12	3
ENSG00000108671	0	PSMD11	0.00017367	EFO_0002508-4;11	8.21087e-07	EFO_0002508	Parkinson's disease	Parkinson's disease-4;11
ENSG00000108774	0	RAB5C	0.000247229	EFO_0002508-2;14	7.18907e-09	EFO_0002508	Parkinson's disease	Parkinson's disease-2;14	2
ENSG00000108821	0	COL1A1	0.000172067	EFO_0002508-11	4.11413e-07	EFO_0002508	Parkinson's disease	Parkinson's disease-11	9
ENSG00000108849	0	PPY	9.94955e-05	EFO_0002508-1;3	6.55874e-19	EFO_0002508	Parkinson's disease	Parkinson's disease-1;3	6
ENSG00000108854	0	SMURF2	0.000201537	EFO_0002508-13	4.95184e-55	EFO_0002508	Parkinson's disease	Parkinson's disease-13	1
ENSG00000108953	0	YWHAE	0.000298696	EFO_0002508-4;12	0.0365332	EFO_0002508	Parkinson's disease	Parkinson's disease-4;12	3
ENSG00000109046	0	WSB1	0.000115923	EFO_0002508-13	4.95184e-55	EFO_0002508	Parkinson's disease	Parkinson's disease-13	1
ENSG00000109163	0	GNRHR	0.000102839	EFO_0002508-1;2	9.10003e-16	EFO_0002508	Parkinson's disease	Parkinson's disease-1;2	8
ENSG00000109255	0	NMU	0.000190681	EFO_0002508-1;1	3.71477e-08	EFO_0002508	Parkinson's disease	Parkinson's disease-1;1	7
ENSG00000109320	0	NFKB1	0.000226161	EFO_0002508-4;11	8.21087e-07	EFO_0002508	Parkinson's disease	Parkinson's disease-4;11
ENSG00000109332	0	UBE2D3	0.000152879	EFO_0002508-13	4.95184e-55	EFO_0002508	Parkinson's disease	Parkinson's disease-13	1
ENSG00000109466	0	KLHL2	0.000330833	EFO_0002508-13	4.95184e-55	EFO_0002508	Parkinson's disease	Parkinson's disease-13	1
ENSG00000109475	0	RPL34	0.000115212	EFO_0002508-8;2	0.000609142	EFO_0002508	Parkinson's disease	Parkinson's disease-8;2	10
ENSG00000109670	0	FBXW7	0.000139782	EFO_0002508-13	4.95184e-55	EFO_0002508	Parkinson's disease	Parkinson's disease-13	1
ENSG00000109790	0	KLHL5	0.000117576	EFO_0002508-13	4.95184e-55	EFO_0002508	Parkinson's disease	Parkinson's disease-13	1
ENSG00000109906	0	ZBTB16	0.000187526	EFO_0002508-13	4.95184e-55	EFO_0002508	Parkinson's disease	Parkinson's disease-13	1
ENSG00000110092	0	CCND1	0.000202808	EFO_0002508-4;11	8.21087e-07	EFO_0002508	Parkinson's disease	Parkinson's disease-4;11
ENSG00000110148	0	CCKBR	0.000113794	EFO_0002508-1;2	9.10003e-16	EFO_0002508	Parkinson's disease	Parkinson's disease-1;2	8
ENSG00000110200	0	ANAPC15	0.000122922	EFO_0002508-4;11	8.21087e-07	EFO_0002508	Parkinson's disease	Parkinson's disease-4;11
ENSG00000110274	0	CEP164	0.000145171	EFO_0002508-4;12	0.0365332	EFO_0002508	Parkinson's disease	Parkinson's disease-4;12	3
ENSG00000110330	0	BIRC2	0.00015312	EFO_0002508-4;11	8.21087e-07	EFO_0002508	Parkinson's disease	Parkinson's disease-4;11
ENSG00000110344	0	UBE4A	0.000142364	EFO_0002508-13	4.95184e-55	EFO_0002508	Parkinson's disease	Parkinson's disease-13	1
ENSG00000110700	0	RPS13	0.000179915	EFO_0002508-8;2	0.000609142	EFO_0002508	Parkinson's disease	Parkinson's disease-8;2	10
ENSG00000110801	0	PSMD9	0.000154578	EFO_0002508-4;11	8.21087e-07	EFO_0002508	Parkinson's disease	Parkinson's disease-4;11
ENSG00000111087	0	GLI1	8.61885e-05	EFO_0002508-4;11	8.21087e-07	EFO_0002508	Parkinson's disease	Parkinson's disease-4;11
ENSG00000111186	0	WNT5B	0.000142109	EFO_0002508-5	0.000100377	EFO_0002508	Parkinson's disease	Parkinson's disease-5
ENSG00000111229	0	ARPC3	0.000178187	EFO_0002508-2;14	7.18907e-09	EFO_0002508	Parkinson's disease	Parkinson's disease-2;14	2
ENSG00000111276	0	CDKN1B	0.000120547	EFO_0002508-4;11	8.21087e-07	EFO_0002508	Parkinson's disease	Parkinson's disease-4;11
ENSG00000111321	0	LTBR	9.5107e-05	EFO_0002508-4;11	8.21087e-07	EFO_0002508	Parkinson's disease	Parkinson's disease-4;11
ENSG00000111432	0	FZD10	0.000142667	EFO_0002508-5	0.000100377	EFO_0002508	Parkinson's disease	Parkinson's disease-5
ENSG00000111530	0	CAND1	0.000433843	EFO_0002508-8;2	0.000609142	EFO_0002508	Parkinson's disease	Parkinson's disease-8;2	10
ENSG00000111540	0	RAB5B	0.000195903	EFO_0002508-2;14	7.18907e-09	EFO_0002508	Parkinson's disease	Parkinson's disease-2;14	2
ENSG00000111642	0	CHD4	0.000393432	EFO_0002508-8;2	0.000609142	EFO_0002508	Parkinson's disease	Parkinson's disease-8;2	10
ENSG00000111664	0	GNB3	0.000402186	EFO_0002508-1;1	3.71477e-08	EFO_0002508	Parkinson's disease	Parkinson's disease-1;1	7
ENSG00000111671	0	SPSB2	0.000119373	EFO_0002508-13	4.95184e-55	EFO_0002508	Parkinson's disease	Parkinson's disease-13	1
ENSG00000111799	0	COL12A1	0.000101434	EFO_0002508-11	4.11413e-07	EFO_0002508	Parkinson's disease	Parkinson's disease-11	9
ENSG00000112038	0	OPRM1	0.000149969	EFO_0002508-1;3	6.55874e-19	EFO_0002508	Parkinson's disease	Parkinson's disease-1;3	6
ENSG00000112146	0	FBXO9	0.00011769	EFO_0002508-13	4.95184e-55	EFO_0002508	Parkinson's disease	Parkinson's disease-13	1
ENSG00000112164	0	GLP1R	6.08971e-05	EFO_0002508-1;1	3.71477e-08	EFO_0002508	Parkinson's disease	Parkinson's disease-1;1	7
ENSG00000112234	0	FBXL4	0.000332768	EFO_0002508-13	4.95184e-55	EFO_0002508	Parkinson's disease	Parkinson's disease-13	1
ENSG00000112280	0	COL9A1	0.000139229	EFO_0002508-11	4.11413e-07	EFO_0002508	Parkinson's disease	Parkinson's disease-11	9
ENSG00000112306	0	RPS12	0.000174741	EFO_0002508-8;2	0.000609142	EFO_0002508	Parkinson's disease	Parkinson's disease-8;2	10
ENSG00000112312	0	GMNN	7.54476e-05	EFO_0002508-4;11	8.21087e-07	EFO_0002508	Parkinson's disease	Parkinson's disease-4;11
ENSG00000112486	0	CCR6	0.00013142	EFO_0002508-1;3	6.55874e-19	EFO_0002508	Parkinson's disease	Parkinson's disease-1;3	6
ENSG00000112877	0	CEP72	0.00010553	EFO_0002508-4;12	0.0365332	EFO_0002508	Parkinson's disease	Parkinson's disease-4;12	3
ENSG00000113262	0	GRM6	0.000100122	EFO_0002508-1;3	6.55874e-19	EFO_0002508	Parkinson's disease	Parkinson's disease-1;3	6
ENSG00000113269	0	RNF130	0.000151936	EFO_0002508-13	4.95184e-55	EFO_0002508	Parkinson's disease	Parkinson's disease-13	1
ENSG00000113282	0	CLINT1	9.16525e-05	EFO_0002508-2;14	7.18907e-09	EFO_0002508	Parkinson's disease	Parkinson's disease-2;14	2
ENSG00000113558	0	SKP1	0.000250811	EFO_0002508-13	4.95184e-55	EFO_0002508	Parkinson's disease	Parkinson's disease-13	1
ENSG00000113712	0	CSNK1A1	0.000163738	EFO_0002508-4;11	8.21087e-07	EFO_0002508	Parkinson's disease	Parkinson's disease-4;11
ENSG00000113889	0	KNG1	0.000256275	EFO_0002508-1;1	3.71477e-08	EFO_0002508	Parkinson's disease	Parkinson's disease-1;1	7
ENSG00000114062	0	UBE3A	0.000345284	EFO_0002508-13	4.95184e-55	EFO_0002508	Parkinson's disease	Parkinson's disease-13	1
ENSG00000114107	0	CEP70	0.000288343	EFO_0002508-4;12	0.0365332	EFO_0002508	Parkinson's disease	Parkinson's disease-4;12	3
ENSG00000114125	0	RNF7	0.000118512	EFO_0002508-13	4.95184e-55	EFO_0002508	Parkinson's disease	Parkinson's disease-13	1
ENSG00000114251	0	WNT5A	0.000279806	EFO_0002508-5	0.000100377	EFO_0002508	Parkinson's disease	Parkinson's disease-5
ENSG00000114353	0	GNAI2	0.000287341	EFO_0002508-1;3	6.55874e-19	EFO_0002508	Parkinson's disease	Parkinson's disease-1;3	6
ENSG00000114391	0	RPL24	0.000241208	EFO_0002508-8;2	0.000609142	EFO_0002508	Parkinson's disease	Parkinson's disease-8;2	10
ENSG00000114423	0	CBLB	0.000190065	EFO_0002508-13	4.95184e-55	EFO_0002508	Parkinson's disease	Parkinson's disease-13	1
ENSG00000114450	0	GNB4	0.00029793	EFO_0002508-1;1	3.71477e-08	EFO_0002508	Parkinson's disease	Parkinson's disease-1;1	7
ENSG00000114784	0	EIF1B	0.000114442	EFO_0002508-8;2	0.000609142	EFO_0002508	Parkinson's disease	Parkinson's disease-8;2	10
ENSG00000114812	0	VIPR1	6.99803e-05	EFO_0002508-1;1	3.71477e-08	EFO_0002508	Parkinson's disease	Parkinson's disease-1;1	7
ENSG00000114850	0	SSR3	0.000101525	EFO_0002508-8;2	0.000609142	EFO_0002508	Parkinson's disease	Parkinson's disease-8;2	10
ENSG00000114867	0	EIF4G1	0.000158609	EFO_0002508-8;2	0.000609142	EFO_0002508	Parkinson's disease	Parkinson's disease-8;2	10
ENSG00000114902	0	SPCS1	6.53127e-05	EFO_0002508-8;2	0.000609142	EFO_0002508	Parkinson's disease	Parkinson's disease-8;2	10
ENSG00000114942	0	EEF1B2	7.37694e-05	EFO_0002508-8;2	0.000609142	EFO_0002508	Parkinson's disease	Parkinson's disease-8;2	10
ENSG00000115009	0	CCL20	9.69744e-05	EFO_0002508-1;3	6.55874e-19	EFO_0002508	Parkinson's disease	Parkinson's disease-1;3	6
ENSG00000115091	0	ACTR3	0.000180699	EFO_0002508-2;14	7.18907e-09	EFO_0002508	Parkinson's disease	Parkinson's disease-2;14	2
ENSG00000115138	0	POMC	0.000171372	EFO_0002508-1;3	6.55874e-19	EFO_0002508	Parkinson's disease	Parkinson's disease-1;3	6
ENSG00000115233	0	PSMD14	0.000163866	EFO_0002508-4;11	8.21087e-07	EFO_0002508	Parkinson's disease	Parkinson's disease-4;11
ENSG00000115263	0	GCG	0.000159317	EFO_0002508-1;2	9.10003e-16	EFO_0002508	Parkinson's disease	Parkinson's disease-1;2	8
ENSG00000115268	0	RPS15	0.000195796	EFO_0002508-8;2	0.000609142	EFO_0002508	Parkinson's disease	Parkinson's disease-8;2	10
ENSG00000115353	0	TACR1	0.000265873	EFO_0002508-1;2	9.10003e-16	EFO_0002508	Parkinson's disease	Parkinson's disease-1;2	8
ENSG00000115596	0	WNT6	0.000132667	EFO_0002508-5	0.000100377	EFO_0002508	Parkinson's disease	Parkinson's disease-5
ENSG00000115977	5.04576	AAK1	0.000708138	EFO_0002508-2;14	7.18907e-09	EFO_0002508	Parkinson's disease	Parkinson's disease-2;14	2
ENSG00000116014	0	KISS1R	9.87273e-05	EFO_0002508-1;2	9.10003e-16	EFO_0002508	Parkinson's disease	Parkinson's disease-1;2	8
ENSG00000116251	0	RPL22	0.000139649	EFO_0002508-8;2	0.000609142	EFO_0002508	Parkinson's disease	Parkinson's disease-8;2	10
ENSG00000116329	0	OPRD1	9.97211e-05	EFO_0002508-1;3	6.55874e-19	EFO_0002508	Parkinson's disease	Parkinson's disease-1;3	6
ENSG00000116514	0	RNF19B	0.000224726	EFO_0002508-13	4.95184e-55	EFO_0002508	Parkinson's disease	Parkinson's disease-13	1
ENSG00000116661	0	FBXO2	0.000136213	EFO_0002508-13	4.95184e-55	EFO_0002508	Parkinson's disease	Parkinson's disease-13	1
ENSG00000116663	0	FBXO6	0.000146354	EFO_0002508-13	4.95184e-55	EFO_0002508	Parkinson's disease	Parkinson's disease-13	1
ENSG00000116675	0	DNAJC6	0.000140183	EFO_0002508-2;14	7.18907e-09	EFO_0002508	Parkinson's disease	Parkinson's disease-2;14	2
ENSG00000116698	0	SMG7	7.33726e-05	EFO_0002508-8;2	0.000609142	EFO_0002508	Parkinson's disease	Parkinson's disease-8;2	10
ENSG00000116729	0	WLS	0.000142667	EFO_0002508-5	0.000100377	EFO_0002508	Parkinson's disease	Parkinson's disease-5
ENSG00000116750	0	UCHL5	8.3799e-05	EFO_0002508-4;11	8.21087e-07	EFO_0002508	Parkinson's disease	Parkinson's disease-4;11
ENSG00000117153	0	KLHL12	7.01126e-05	EFO_0002508-4;11	8.21087e-07	EFO_0002508	Parkinson's disease	Parkinson's disease-4;11
ENSG00000117385	0	P3H1	0.000244209	EFO_0002508-11	4.11413e-07	EFO_0002508	Parkinson's disease	Parkinson's disease-11	9
ENSG00000117399	0	CDC20	0.000281113	EFO_0002508-13	4.95184e-55	EFO_0002508	Parkinson's disease	Parkinson's disease-13	1
ENSG00000117461	0	PIK3R3	0.000334259	EFO_0002508-1;2	9.10003e-16	EFO_0002508	Parkinson's disease	Parkinson's disease-1;2	8
ENSG00000117500	0	TMED5	8.98404e-05	EFO_0002508-5	0.000100377	EFO_0002508	Parkinson's disease	Parkinson's disease-5
ENSG00000117533	0	VAMP4	0.000193554	EFO_0002508-2;14	7.18907e-09	EFO_0002508	Parkinson's disease	Parkinson's disease-2;14	2
ENSG00000117650	0	NEK2	0.000121455	EFO_0002508-4;12	0.0365332	EFO_0002508	Parkinson's disease	Parkinson's disease-4;12	3
ENSG00000118181	0	RPS25	0.000165092	EFO_0002508-8;2	0.000609142	EFO_0002508	Parkinson's disease	Parkinson's disease-8;2	10
ENSG00000118363	0	SPCS2	7.66984e-05	EFO_0002508-8;2	0.000609142	EFO_0002508	Parkinson's disease	Parkinson's disease-8;2	10
ENSG00000118420	0	UBE3D	0.000130069	EFO_0002508-13	4.95184e-55	EFO_0002508	Parkinson's disease	Parkinson's disease-13	1
ENSG00000118432	0	CNR1	9.80437e-05	EFO_0002508-1;3	6.55874e-19	EFO_0002508	Parkinson's disease	Parkinson's disease-1;3	6
ENSG00000118473	0	SGIP1	0.000102819	EFO_0002508-2;14	7.18907e-09	EFO_0002508	Parkinson's disease	Parkinson's disease-2;14	2
ENSG00000118496	0	FBXO30	0.000124908	EFO_0002508-13	4.95184e-55	EFO_0002508	Parkinson's disease	Parkinson's disease-13	1
ENSG00000118564	0	FBXL5	0.000137239	EFO_0002508-13	4.95184e-55	EFO_0002508	Parkinson's disease	Parkinson's disease-13	1
ENSG00000118640	0	VAMP8	0.000173464	EFO_0002508-2;14	7.18907e-09	EFO_0002508	Parkinson's disease	Parkinson's disease-2;14	2
ENSG00000118705	0	RPN2	0.000156318	EFO_0002508-8;2	0.000609142	EFO_0002508	Parkinson's disease	Parkinson's disease-8;2	10
ENSG00000119048	0	UBE2B	0.000150265	EFO_0002508-13	4.95184e-55	EFO_0002508	Parkinson's disease	Parkinson's disease-13	1
ENSG00000119397	0	CNTRL	0.00018167	EFO_0002508-4;12	0.0365332	EFO_0002508	Parkinson's disease	Parkinson's disease-4;12	3
ENSG00000119401	0	TRIM32	0.000206562	EFO_0002508-13	4.95184e-55	EFO_0002508	Parkinson's disease	Parkinson's disease-13	1
ENSG00000119682	0	AREL1	0.00011762	EFO_0002508-13	4.95184e-55	EFO_0002508	Parkinson's disease	Parkinson's disease-13	1
ENSG00000119714	0	GPR68	9.95114e-05	EFO_0002508-1;2	9.10003e-16	EFO_0002508	Parkinson's disease	Parkinson's disease-1;2	8
ENSG00000120057	0	SFRP5	0.000103763	EFO_0002508-5	0.000100377	EFO_0002508	Parkinson's disease	Parkinson's disease-5
ENSG00000120063	0	GNA13	0.000151844	EFO_0002508-1;1	3.71477e-08	EFO_0002508	Parkinson's disease	Parkinson's disease-1;1	7
ENSG00000120088	0	CRHR1	6.87009e-05	EFO_0002508-1;1	3.71477e-08	EFO_0002508	Parkinson's disease	Parkinson's disease-1;1	7
ENSG00000120659	0	TNFSF11	6.70715e-05	EFO_0002508-4;11	8.21087e-07	EFO_0002508	Parkinson's disease	Parkinson's disease-4;11
ENSG00000120696	0	KBTBD7	0.000199428	EFO_0002508-13	4.95184e-55	EFO_0002508	Parkinson's disease	Parkinson's disease-13	1
ENSG00000120699	0	EXOSC8	0.0001023	EFO_0002508-8;2	0.000609142	EFO_0002508	Parkinson's disease	Parkinson's disease-8;2	10
ENSG00000120705	0	ETF1	8.71945e-05	EFO_0002508-8;2	0.000609142	EFO_0002508	Parkinson's disease	Parkinson's disease-8;2	10
ENSG00000120907	0	ADRA1A	0.000155563	EFO_0002508-1;2	9.10003e-16	EFO_0002508	Parkinson's disease	Parkinson's disease-1;2	8
ENSG00000121281	0	ADCY7	0.000229755	EFO_0002508-1;3	6.55874e-19	EFO_0002508	Parkinson's disease	Parkinson's disease-1;3	6
ENSG00000121289	0	CEP89	0.000112167	EFO_0002508-4;12	0.0365332	EFO_0002508	Parkinson's disease	Parkinson's disease-4;12	3
ENSG00000121314	0	TAS2R8	9.51178e-05	EFO_0002508-1;3	6.55874e-19	EFO_0002508	Parkinson's disease	Parkinson's disease-1;3	6
ENSG00000121318	0	TAS2R10	9.72531e-05	EFO_0002508-1;3	6.55874e-19	EFO_0002508	Parkinson's disease	Parkinson's disease-1;3	6
ENSG00000121377	0	TAS2R7	0.000105693	EFO_0002508-1;3	6.55874e-19	EFO_0002508	Parkinson's disease	Parkinson's disease-1;3	6
ENSG00000121381	0	TAS2R9	9.37609e-05	EFO_0002508-1;3	6.55874e-19	EFO_0002508	Parkinson's disease	Parkinson's disease-1;3	6
ENSG00000121764	0	HCRTR1	0.000101166	EFO_0002508-1;2	9.10003e-16	EFO_0002508	Parkinson's disease	Parkinson's disease-1;2	8
ENSG00000121807	0	CCR2	0.000142144	EFO_0002508-1;3	6.55874e-19	EFO_0002508	Parkinson's disease	Parkinson's disease-1;3	6
ENSG00000121853	0	GHSR	0.000105865	EFO_0002508-1;2	9.10003e-16	EFO_0002508	Parkinson's disease	Parkinson's disease-1;2	8
ENSG00000121879	0	PIK3CA	0.000450811	EFO_0002508-1;2	9.10003e-16	EFO_0002508	Parkinson's disease	Parkinson's disease-1;2	8
ENSG00000121966	0	CXCR4	0.000160384	EFO_0002508-1;3	6.55874e-19	EFO_0002508	Parkinson's disease	Parkinson's disease-1;3	6
ENSG00000122026	0	RPL21	0.000153999	EFO_0002508-8;2	0.000609142	EFO_0002508	Parkinson's disease	Parkinson's disease-8;2	10
ENSG00000122126	0	OCRL	0.000221791	EFO_0002508-2;14	7.18907e-09	EFO_0002508	Parkinson's disease	Parkinson's disease-2;14	2
ENSG00000122257	0	RBBP6	0.000142483	EFO_0002508-13	4.95184e-55	EFO_0002508	Parkinson's disease	Parkinson's disease-13	1
ENSG00000122375	0	OPN4	0.000102668	EFO_0002508-1;2	9.10003e-16	EFO_0002508	Parkinson's disease	Parkinson's disease-1;2	8
ENSG00000122406	0	RPL5	0.000197377	EFO_0002508-8;2	0.000609142	EFO_0002508	Parkinson's disease	Parkinson's disease-8;2	10
ENSG00000122420	0	PTGFR	0.000111548	EFO_0002508-1;2	9.10003e-16	EFO_0002508	Parkinson's disease	Parkinson's disease-1;2	8
ENSG00000122585	0	NPY	0.000115945	EFO_0002508-1;3	6.55874e-19	EFO_0002508	Parkinson's disease	Parkinson's disease-1;3	6
ENSG00000122679	0	RAMP3	6.26319e-05	EFO_0002508-1;1	3.71477e-08	EFO_0002508	Parkinson's disease	Parkinson's disease-1;1	7
ENSG00000122705	0	CLTA	0.000213028	EFO_0002508-2;14	7.18907e-09	EFO_0002508	Parkinson's disease	Parkinson's disease-2;14	2
ENSG00000122884	0	P4HA1	0.000115765	EFO_0002508-11	4.11413e-07	EFO_0002508	Parkinson's disease	Parkinson's disease-11	9
ENSG00000123124	0	WWP1	0.000156944	EFO_0002508-13	4.95184e-55	EFO_0002508	Parkinson's disease	Parkinson's disease-13	1
ENSG00000123240	0	OPTN	9.46844e-05	EFO_0002508-4;12	0.0365332	EFO_0002508	Parkinson's disease	Parkinson's disease-4;12	3
ENSG00000123374	0	CDK2	0.000278466	EFO_0002508-4;11	8.21087e-07	EFO_0002508	Parkinson's disease	Parkinson's disease-4;11
ENSG00000123500	0	COL10A1	0.000109702	EFO_0002508-11	4.11413e-07	EFO_0002508	Parkinson's disease	Parkinson's disease-11	9
ENSG00000123737	0	EXOSC9	8.56953e-05	EFO_0002508-8;2	0.000609142	EFO_0002508	Parkinson's disease	Parkinson's disease-8;2	10
ENSG00000123810	0	B9D2	0.000147226	EFO_0002508-4;12	0.0365332	EFO_0002508	Parkinson's disease	Parkinson's disease-4;12	3
ENSG00000124205	0	EDN3	9.98506e-05	EFO_0002508-1;2	9.10003e-16	EFO_0002508	Parkinson's disease	Parkinson's disease-1;2	8
ENSG00000124214	0	STAU1	6.8469e-05	EFO_0002508-8;2	0.000609142	EFO_0002508	Parkinson's disease	Parkinson's disease-8;2	10
ENSG00000124226	0	RNF114	0.000132783	EFO_0002508-13	4.95184e-55	EFO_0002508	Parkinson's disease	Parkinson's disease-13	1
ENSG00000124333	0	VAMP7	0.000171298	EFO_0002508-2;14	7.18907e-09	EFO_0002508	Parkinson's disease	Parkinson's disease-2;14	2
ENSG00000124493	0	GRM4	9.89171e-05	EFO_0002508-1;3	6.55874e-19	EFO_0002508	Parkinson's disease	Parkinson's disease-1;3	6
ENSG00000124507	0	PACSIN1	0.000122222	EFO_0002508-2;14	7.18907e-09	EFO_0002508	Parkinson's disease	Parkinson's disease-2;14	2
ENSG00000124614	0	RPS10	0.000170774	EFO_0002508-8;2	0.000609142	EFO_0002508	Parkinson's disease	Parkinson's disease-8;2	10
ENSG00000124749	0	COL21A1	0.000101447	EFO_0002508-11	4.11413e-07	EFO_0002508	Parkinson's disease	Parkinson's disease-11	9
ENSG00000124762	0	CDKN1A	0.000299658	EFO_0002508-4;11	8.21087e-07	EFO_0002508	Parkinson's disease	Parkinson's disease-4;11
ENSG00000124783	0	SSR1	0.000103119	EFO_0002508-8;2	0.000609142	EFO_0002508	Parkinson's disease	Parkinson's disease-8;2	10
ENSG00000124875	0	CXCL6	9.46989e-05	EFO_0002508-1;3	6.55874e-19	EFO_0002508	Parkinson's disease	Parkinson's disease-1;3	6
ENSG00000125084	0	WNT1	0.000165146	EFO_0002508-5	0.000100377	EFO_0002508	Parkinson's disease	Parkinson's disease-5
ENSG00000125245	0	GPR18	0.000101992	EFO_0002508-1;3	6.55874e-19	EFO_0002508	Parkinson's disease	Parkinson's disease-1;3	6
ENSG00000125378	5.52288	BMP4	0.000774535	EFO_0002508-8;2	0.000609142	EFO_0002508	Parkinson's disease	Parkinson's disease-8;2	10
ENSG00000125510	0	OPRL1	0.000100278	EFO_0002508-1;3	6.55874e-19	EFO_0002508	Parkinson's disease	Parkinson's disease-1;3	6
ENSG00000125522	0	NPBWR2	0.000106364	EFO_0002508-1;3	6.55874e-19	EFO_0002508	Parkinson's disease	Parkinson's disease-1;3	6
ENSG00000125691	0	RPL23	0.000207973	EFO_0002508-8;2	0.000609142	EFO_0002508	Parkinson's disease	Parkinson's disease-8;2	10
ENSG00000125730	0	C3	0.000153977	EFO_0002508-1;3	6.55874e-19	EFO_0002508	Parkinson's disease	Parkinson's disease-1;3	6
ENSG00000125733	0	TRIP10	0.000146444	EFO_0002508-2;14	7.18907e-09	EFO_0002508	Parkinson's disease	Parkinson's disease-2;14	2
ENSG00000125787	0	GNRH2	9.83053e-05	EFO_0002508-1;2	9.10003e-16	EFO_0002508	Parkinson's disease	Parkinson's disease-1;2	8
ENSG00000125818	0	PSMF1	0.000138966	EFO_0002508-4;11	8.21087e-07	EFO_0002508	Parkinson's disease	Parkinson's disease-4;11
ENSG00000125826	0	RBCK1	0.000141215	EFO_0002508-13	4.95184e-55	EFO_0002508	Parkinson's disease	Parkinson's disease-13	1
ENSG00000125910	0	S1PR4	0.000102739	EFO_0002508-1;3	6.55874e-19	EFO_0002508	Parkinson's disease	Parkinson's disease-1;3	6
ENSG00000125977	0	EIF2S2	0.000182518	EFO_0002508-8;2	0.000609142	EFO_0002508	Parkinson's disease	Parkinson's disease-8;2	10
ENSG00000126001	0	CEP250	0.000281335	EFO_0002508-4;12	0.0365332	EFO_0002508	Parkinson's disease	Parkinson's disease-4;12	3
ENSG00000126010	0	GRPR	0.000136153	EFO_0002508-1;2	9.10003e-16	EFO_0002508	Parkinson's disease	Parkinson's disease-1;2	8
ENSG00000126067	0	PSMB2	0.000158414	EFO_0002508-4;11	8.21087e-07	EFO_0002508	Parkinson's disease	Parkinson's disease-4;11
ENSG00000126107	0	HECTD3	0.000139381	EFO_0002508-13	4.95184e-55	EFO_0002508	Parkinson's disease	Parkinson's disease-13	1
ENSG00000126216	0	TUBGCP3	0.00012364	EFO_0002508-4;12	0.0365332	EFO_0002508	Parkinson's disease	Parkinson's disease-4;12	3
ENSG00000126262	0	FFAR2	0.000180719	EFO_0002508-1;2	9.10003e-16	EFO_0002508	Parkinson's disease	Parkinson's disease-1;2	8
ENSG00000126266	0	FFAR1	0.000101492	EFO_0002508-1;2	9.10003e-16	EFO_0002508	Parkinson's disease	Parkinson's disease-1;2	8
ENSG00000126353	0	CCR7	0.000119555	EFO_0002508-1;3	6.55874e-19	EFO_0002508	Parkinson's disease	Parkinson's disease-1;3	6
ENSG00000126895	0	AVPR2	0.000178115	EFO_0002508-2;14	7.18907e-09	EFO_0002508	Parkinson's disease	Parkinson's disease-2;14	2
ENSG00000127129	0	EDN2	9.9952e-05	EFO_0002508-1;2	9.10003e-16	EFO_0002508	Parkinson's disease	Parkinson's disease-1;2	8
ENSG00000127328	0	RAB3IP	0.000158386	EFO_0002508-4;12	0.0365332	EFO_0002508	Parkinson's disease	Parkinson's disease-4;12	3
ENSG00000127362	0	TAS2R3	9.37609e-05	EFO_0002508-1;3	6.55874e-19	EFO_0002508	Parkinson's disease	Parkinson's disease-1;3	6
ENSG00000127364	0	TAS2R4	9.49107e-05	EFO_0002508-1;3	6.55874e-19	EFO_0002508	Parkinson's disease	Parkinson's disease-1;3	6
ENSG00000127366	0	TAS2R5	9.74406e-05	EFO_0002508-1;3	6.55874e-19	EFO_0002508	Parkinson's disease	Parkinson's disease-1;3	6
ENSG00000127452	0	FBXL12	0.000117891	EFO_0002508-13	4.95184e-55	EFO_0002508	Parkinson's disease	Parkinson's disease-13	1
ENSG00000127481	0	UBR4	0.00016851	EFO_0002508-13	4.95184e-55	EFO_0002508	Parkinson's disease	Parkinson's disease-13	1
ENSG00000127533	0	F2RL3	0.000111387	EFO_0002508-1;2	9.10003e-16	EFO_0002508	Parkinson's disease	Parkinson's disease-1;2	8
ENSG00000127585	0	FBXL16	0.000143854	EFO_0002508-13	4.95184e-55	EFO_0002508	Parkinson's disease	Parkinson's disease-13	1
ENSG00000127588	0	GNG13	0.00067298	EFO_0002508-1;1	3.71477e-08	EFO_0002508	Parkinson's disease	Parkinson's disease-1;1	7
ENSG00000127824	0	TUBA4A	0.000268387	EFO_0002508-4;12	0.0365332	EFO_0002508	Parkinson's disease	Parkinson's disease-4;12	3
ENSG00000127870	0	RNF6	0.000127835	EFO_0002508-13	4.95184e-55	EFO_0002508	Parkinson's disease	Parkinson's disease-13	1
ENSG00000127914	0	AKAP9	0.000148102	EFO_0002508-4;12	0.0365332	EFO_0002508	Parkinson's disease	Parkinson's disease-4;12	3
ENSG00000127920	0	GNG11	0.000271624	EFO_0002508-1;1	3.71477e-08	EFO_0002508	Parkinson's disease	Parkinson's disease-1;1	7
ENSG00000127922	0	SEM1	0.000122769	EFO_0002508-4;11	8.21087e-07	EFO_0002508	Parkinson's disease	Parkinson's disease-4;11
ENSG00000127928	0	GNGT1	0.000567832	EFO_0002508-1;1	3.71477e-08	EFO_0002508	Parkinson's disease	Parkinson's disease-1;1	7
ENSG00000127946	0	HIP1	0.000144616	EFO_0002508-2;14	7.18907e-09	EFO_0002508	Parkinson's disease	Parkinson's disease-2;14	2
ENSG00000127955	0	GNAI1	0.000233498	EFO_0002508-1;3	6.55874e-19	EFO_0002508	Parkinson's disease	Parkinson's disease-1;3	6
ENSG00000128271	0	ADORA2A	0.000107157	EFO_0002508-1;1	3.71477e-08	EFO_0002508	Parkinson's disease	Parkinson's disease-1;1	7
ENSG00000128285	0	MCHR1	0.000179633	EFO_0002508-1;1	3.71477e-08	EFO_0002508	Parkinson's disease	Parkinson's disease-1;1	7
ENSG00000128310	0	GALR3	9.50474e-05	EFO_0002508-1;3	6.55874e-19	EFO_0002508	Parkinson's disease	Parkinson's disease-1;3	6
ENSG00000128519	0	TAS2R16	9.37609e-05	EFO_0002508-1;3	6.55874e-19	EFO_0002508	Parkinson's disease	Parkinson's disease-1;3	6
ENSG00000128731	0	HERC2	0.000185416	EFO_0002508-13	4.95184e-55	EFO_0002508	Parkinson's disease	Parkinson's disease-13	1
ENSG00000128881	0	TTBK2	6.31402e-05	EFO_0002508-4;12	0.0365332	EFO_0002508	Parkinson's disease	Parkinson's disease-4;12	3
ENSG00000129055	0	ANAPC13	0.000167061	EFO_0002508-13	4.95184e-55	EFO_0002508	Parkinson's disease	Parkinson's disease-13	1
ENSG00000129084	0	PSMA1	0.000270387	EFO_0002508-4;11	8.21087e-07	EFO_0002508	Parkinson's disease	Parkinson's disease-4;11
ENSG00000129351	0	ILF3	0.000392869	EFO_0002508-8;2	0.000609142	EFO_0002508	Parkinson's disease	Parkinson's disease-8;2	10
ENSG00000129354	0	AP1M2	8.70472e-05	EFO_0002508-2;14	7.18907e-09	EFO_0002508	Parkinson's disease	Parkinson's disease-2;14	2
ENSG00000129467	0	ADCY4	0.000226142	EFO_0002508-1;3	6.55874e-19	EFO_0002508	Parkinson's disease	Parkinson's disease-1;3	6
ENSG00000129474	0	AJUBA	8.87542e-05	EFO_0002508-4;12	0.0365332	EFO_0002508	Parkinson's disease	Parkinson's disease-4;12	3
ENSG00000129824	0	RPS4Y1	0.000136204	EFO_0002508-8;2	0.000609142	EFO_0002508	Parkinson's disease	Parkinson's disease-8;2	10
ENSG00000130164	0	LDLR	0.000130734	EFO_0002508-2;14	7.18907e-09	EFO_0002508	Parkinson's disease	Parkinson's disease-2;14	2
ENSG00000130177	0	CDC16	0.000284981	EFO_0002508-13	4.95184e-55	EFO_0002508	Parkinson's disease	Parkinson's disease-13	1
ENSG00000130255	0	RPL36	0.000148642	EFO_0002508-8;2	0.000609142	EFO_0002508	Parkinson's disease	Parkinson's disease-8;2	10
ENSG00000130309	0	COLGALT1	0.000103336	EFO_0002508-11	4.11413e-07	EFO_0002508	Parkinson's disease	Parkinson's disease-11	9
ENSG00000130340	0	SNX9	0.000142825	EFO_0002508-2;14	7.18907e-09	EFO_0002508	Parkinson's disease	Parkinson's disease-2;14	2
ENSG00000130475	0	FCHO1	0.000116954	EFO_0002508-2;14	7.18907e-09	EFO_0002508	Parkinson's disease	Parkinson's disease-2;14	2
ENSG00000130560	0	UBAC1	0.000172106	EFO_0002508-13	4.95184e-55	EFO_0002508	Parkinson's disease	Parkinson's disease-13	1
ENSG00000130635	0	COL5A1	0.000124763	EFO_0002508-11	4.11413e-07	EFO_0002508	Parkinson's disease	Parkinson's disease-11	9
ENSG00000130640	0	TUBGCP2	8.66303e-05	EFO_0002508-4;12	0.0365332	EFO_0002508	Parkinson's disease	Parkinson's disease-4;12	3
ENSG00000130713	0	EXOSC2	9.09938e-05	EFO_0002508-8;2	0.000609142	EFO_0002508	Parkinson's disease	Parkinson's disease-8;2	10
ENSG00000130725	0	UBE2M	0.000176875	EFO_0002508-13	4.95184e-55	EFO_0002508	Parkinson's disease	Parkinson's disease-13	1
ENSG00000130741	0	EIF2S3	8.91548e-05	EFO_0002508-8;2	0.000609142	EFO_0002508	Parkinson's disease	Parkinson's disease-8;2	10
ENSG00000130787	0	HIP1R	0.000162269	EFO_0002508-2;14	7.18907e-09	EFO_0002508	Parkinson's disease	Parkinson's disease-2;14	2
ENSG00000130811	0	EIF3G	0.00018141	EFO_0002508-8;2	0.000609142	EFO_0002508	Parkinson's disease	Parkinson's disease-8;2	10
ENSG00000130985	0	UBA1	0.000189517	EFO_0002508-13	4.95184e-55	EFO_0002508	Parkinson's disease	Parkinson's disease-13	1
ENSG00000131096	0	PYY	9.81021e-05	EFO_0002508-1;3	6.55874e-19	EFO_0002508	Parkinson's disease	Parkinson's disease-1;3	6
ENSG00000131142	0	CCL25	9.58636e-05	EFO_0002508-1;3	6.55874e-19	EFO_0002508	Parkinson's disease	Parkinson's disease-1;3	6
ENSG00000131263	0	RLIM	0.000116291	EFO_0002508-13	4.95184e-55	EFO_0002508	Parkinson's disease	Parkinson's disease-13	1
ENSG00000131323	0	TRAF3	9.74507e-05	EFO_0002508-4;11	8.21087e-07	EFO_0002508	Parkinson's disease	Parkinson's disease-4;11
ENSG00000131351	0	HAUS8	9.96598e-05	EFO_0002508-4;12	0.0365332	EFO_0002508	Parkinson's disease	Parkinson's disease-4;12	3
ENSG00000131462	0	TUBG1	0.000287342	EFO_0002508-4;12	0.0365332	EFO_0002508	Parkinson's disease	Parkinson's disease-4;12	3
ENSG00000131467	0	PSME3	0.000242272	EFO_0002508-4;11	8.21087e-07	EFO_0002508	Parkinson's disease	Parkinson's disease-4;11
ENSG00000131469	0	RPL27	0.00015595	EFO_0002508-8;2	0.000609142	EFO_0002508	Parkinson's disease	Parkinson's disease-8;2	10
ENSG00000131508	0	UBE2D2	0.000223608	EFO_0002508-13	4.95184e-55	EFO_0002508	Parkinson's disease	Parkinson's disease-13	1
ENSG00000131653	0	TRAF7	0.000142283	EFO_0002508-13	4.95184e-55	EFO_0002508	Parkinson's disease	Parkinson's disease-13	1
ENSG00000131697	0	NPHP4	9.28826e-05	EFO_0002508-4;12	0.0365332	EFO_0002508	Parkinson's disease	Parkinson's disease-4;12	3
ENSG00000132004	0	FBXW9	0.000122236	EFO_0002508-13	4.95184e-55	EFO_0002508	Parkinson's disease	Parkinson's disease-13	1
ENSG00000132109	0	TRIM21	0.00019261	EFO_0002508-13	4.95184e-55	EFO_0002508	Parkinson's disease	Parkinson's disease-13	1
ENSG00000132128	0	LRRC41	0.000134253	EFO_0002508-13	4.95184e-55	EFO_0002508	Parkinson's disease	Parkinson's disease-13	1
ENSG00000132388	0	UBE2G1	0.000158851	EFO_0002508-13	4.95184e-55	EFO_0002508	Parkinson's disease	Parkinson's disease-13	1
ENSG00000132432	0	SEC61G	6.49466e-05	EFO_0002508-8;2	0.000609142	EFO_0002508	Parkinson's disease	Parkinson's disease-8;2	10
ENSG00000132671	0	SSTR4	9.77533e-05	EFO_0002508-1;3	6.55874e-19	EFO_0002508	Parkinson's disease	Parkinson's disease-1;3	6
ENSG00000132718	0	SYT11	0.000108553	EFO_0002508-2;14	7.18907e-09	EFO_0002508	Parkinson's disease	Parkinson's disease-2;14	2
ENSG00000132842	0	AP3B1	9.62947e-05	EFO_0002508-2;14	7.18907e-09	EFO_0002508	Parkinson's disease	Parkinson's disease-2;14	2
ENSG00000132879	0	FBXO44	0.000122027	EFO_0002508-13	4.95184e-55	EFO_0002508	Parkinson's disease	Parkinson's disease-13	1
ENSG00000132911	0	NMUR2	0.000194425	EFO_0002508-1;1	3.71477e-08	EFO_0002508	Parkinson's disease	Parkinson's disease-1;1	7
ENSG00000133019	0	CHRM3	0.000160266	EFO_0002508-1;2	9.10003e-16	EFO_0002508	Parkinson's disease	Parkinson's disease-1;2	8
ENSG00000133101	0	CCNA1	0.000126209	EFO_0002508-4;11	8.21087e-07	EFO_0002508	Parkinson's disease	Parkinson's disease-4;11
ENSG00000133606	0	MKRN1	0.000128911	EFO_0002508-13	4.95184e-55	EFO_0002508	Parkinson's disease	Parkinson's disease-13	1
ENSG00000133636	0	NTS	0.000145158	EFO_0002508-1;2	9.10003e-16	EFO_0002508	Parkinson's disease	Parkinson's disease-1;2	8
ENSG00000133961	0	NUMB	8.28731e-05	EFO_0002508-4;11	8.21087e-07	EFO_0002508	Parkinson's disease	Parkinson's disease-4;11
ENSG00000134001	0	EIF2S1	0.00010423	EFO_0002508-8;2	0.000609142	EFO_0002508	Parkinson's disease	Parkinson's disease-8;2	10
ENSG00000134086	0	VHL	0.000521821	EFO_0002508-13	4.95184e-55	EFO_0002508	Parkinson's disease	Parkinson's disease-13	1
ENSG00000134200	0	TSHB	6.10023e-05	EFO_0002508-1;1	3.71477e-08	EFO_0002508	Parkinson's disease	Parkinson's disease-1;1	7
ENSG00000134243	0	SORT1	0.00018265	EFO_0002508-2;14	7.18907e-09	EFO_0002508	Parkinson's disease	Parkinson's disease-2;14	2
ENSG00000134245	0	WNT2B	0.00013477	EFO_0002508-5	0.000100377	EFO_0002508	Parkinson's disease	Parkinson's disease-5
ENSG00000134262	0	AP4B1	6.65952e-05	EFO_0002508-2;14	7.18907e-09	EFO_0002508	Parkinson's disease	Parkinson's disease-2;14	2
ENSG00000134419	0	RPS15A	0.00018581	EFO_0002508-8;2	0.000609142	EFO_0002508	Parkinson's disease	Parkinson's disease-8;2	10
ENSG00000134443	0	GRP	0.000102068	EFO_0002508-1;2	9.10003e-16	EFO_0002508	Parkinson's disease	Parkinson's disease-1;2	8
ENSG00000134489	0	HRH4	9.37609e-05	EFO_0002508-1;3	6.55874e-19	EFO_0002508	Parkinson's disease	Parkinson's disease-1;3	6
ENSG00000134640	0	MTNR1B	9.558e-05	EFO_0002508-1;3	6.55874e-19	EFO_0002508	Parkinson's disease	Parkinson's disease-1;3	6
ENSG00000134644	0	PUM1	6.04937e-05	EFO_0002508-2;14	7.18907e-09	EFO_0002508	Parkinson's disease	Parkinson's disease-2;14	2
ENSG00000134757	5.39794	DSG3	0.00060792	EFO_0002508-4;11	8.21087e-07	EFO_0002508	Parkinson's disease	Parkinson's disease-4;11
ENSG00000134758	0	RNF138	0.000147391	EFO_0002508-13	4.95184e-55	EFO_0002508	Parkinson's disease	Parkinson's disease-13	1
ENSG00000134817	0	APLNR	0.000165336	EFO_0002508-1;3	6.55874e-19	EFO_0002508	Parkinson's disease	Parkinson's disease-1;3	6
ENSG00000134871	0	COL4A2	0.000163408	EFO_0002508-11	4.11413e-07	EFO_0002508	Parkinson's disease	Parkinson's disease-11	9
ENSG00000134982	0	APC	0.00023013	EFO_0002508-4;11	8.21087e-07	EFO_0002508	Parkinson's disease	Parkinson's disease-4;11
ENSG00000135046	0	ANXA1	0.000231585	EFO_0002508-1;1	3.71477e-08	EFO_0002508	Parkinson's disease	Parkinson's disease-1;1	7
ENSG00000135108	0	FBXO21	0.000128506	EFO_0002508-13	4.95184e-55	EFO_0002508	Parkinson's disease	Parkinson's disease-13	1
ENSG00000135312	0	HTR1B	0.000101417	EFO_0002508-1;3	6.55874e-19	EFO_0002508	Parkinson's disease	Parkinson's disease-1;3	6
ENSG00000135315	0	CEP162	0.000141213	EFO_0002508-4;12	0.0365332	EFO_0002508	Parkinson's disease	Parkinson's disease-4;12	3
ENSG00000135338	0	LCA5	7.67141e-05	EFO_0002508-4;12	0.0365332	EFO_0002508	Parkinson's disease	Parkinson's disease-4;12	3
ENSG00000135346	0	CGA	6.23572e-05	EFO_0002508-1;1	3.71477e-08	EFO_0002508	Parkinson's disease	Parkinson's disease-1;1	7
ENSG00000135441	0	BLOC1S1	6.36232e-05	EFO_0002508-2;14	7.18907e-09	EFO_0002508	Parkinson's disease	Parkinson's disease-2;14	2
ENSG00000135541	0	AHI1	8.00137e-05	EFO_0002508-4;12	0.0365332	EFO_0002508	Parkinson's disease	Parkinson's disease-4;12	3
ENSG00000135577	0	NMBR	9.87273e-05	EFO_0002508-1;2	9.10003e-16	EFO_0002508	Parkinson's disease	Parkinson's disease-1;2	8
ENSG00000135597	0	REPS1	0.000117433	EFO_0002508-2;14	7.18907e-09	EFO_0002508	Parkinson's disease	Parkinson's disease-2;14	2
ENSG00000135698	0	MPHOSPH6	6.85064e-05	EFO_0002508-8;2	0.000609142	EFO_0002508	Parkinson's disease	Parkinson's disease-8;2	10
ENSG00000135722	0	FBXL8	0.000116049	EFO_0002508-13	4.95184e-55	EFO_0002508	Parkinson's disease	Parkinson's disease-13	1
ENSG00000135744	0	AGT	0.000226854	EFO_0002508-1;1	3.71477e-08	EFO_0002508	Parkinson's disease	Parkinson's disease-1;1	7
ENSG00000135898	0	GPR55	9.6588e-05	EFO_0002508-1;3	6.55874e-19	EFO_0002508	Parkinson's disease	Parkinson's disease-1;3	6
ENSG00000135914	0	HTR2B	0.000123688	EFO_0002508-1;2	9.10003e-16	EFO_0002508	Parkinson's disease	Parkinson's disease-1;2	8
ENSG00000135925	0	WNT10A	0.000133313	EFO_0002508-5	0.000100377	EFO_0002508	Parkinson's disease	Parkinson's disease-5
ENSG00000136122	0	BORA	6.4886e-05	EFO_0002508-4;12	0.0365332	EFO_0002508	Parkinson's disease	Parkinson's disease-4;12	3
ENSG00000136153	0	LMO7	0.00014785	EFO_0002508-13	4.95184e-55	EFO_0002508	Parkinson's disease	Parkinson's disease-13	1
ENSG00000136160	0	EDNRB	0.000124972	EFO_0002508-1;2	9.10003e-16	EFO_0002508	Parkinson's disease	Parkinson's disease-1;2	8
ENSG00000136717	0	BIN1	0.000163398	EFO_0002508-2;14	7.18907e-09	EFO_0002508	Parkinson's disease	Parkinson's disease-2;14	2
ENSG00000136811	0	ODF2	0.000438748	EFO_0002508-4;12	0.0365332	EFO_0002508	Parkinson's disease	Parkinson's disease-4;12	3
ENSG00000136813	0	ECPAS	7.78049e-05	EFO_0002508-4;11	8.21087e-07	EFO_0002508	Parkinson's disease	Parkinson's disease-4;11
ENSG00000136856	0	SLC2A8	0.000107214	EFO_0002508-2;14	7.18907e-09	EFO_0002508	Parkinson's disease	Parkinson's disease-2;14	2
ENSG00000136861	0	CDK5RAP2	0.000100174	EFO_0002508-4;12	0.0365332	EFO_0002508	Parkinson's disease	Parkinson's disease-4;12	3
ENSG00000136891	0	TEX10	0.000104222	EFO_0002508-8;2	0.000609142	EFO_0002508	Parkinson's disease	Parkinson's disease-8;2	10
ENSG00000136928	0	GABBR2	0.000105485	EFO_0002508-1;3	6.55874e-19	EFO_0002508	Parkinson's disease	Parkinson's disease-1;3	6
ENSG00000136930	0	PSMB7	0.000136958	EFO_0002508-4;11	8.21087e-07	EFO_0002508	Parkinson's disease	Parkinson's disease-4;11
ENSG00000136942	0	RPL35	0.000178261	EFO_0002508-8;2	0.000609142	EFO_0002508	Parkinson's disease	Parkinson's disease-8;2	10
ENSG00000137077	0	CCL21	0.000101128	EFO_0002508-1;3	6.55874e-19	EFO_0002508	Parkinson's disease	Parkinson's disease-1;3	6
ENSG00000137154	0	RPS6	0.000208317	EFO_0002508-8;2	0.000609142	EFO_0002508	Parkinson's disease	Parkinson's disease-8;2	10
ENSG00000137252	0	HCRTR2	9.83053e-05	EFO_0002508-1;2	9.10003e-16	EFO_0002508	Parkinson's disease	Parkinson's disease-1;2	8
ENSG00000137261	0	KIAA0319	0.000103486	EFO_0002508-2;14	7.18907e-09	EFO_0002508	Parkinson's disease	Parkinson's disease-2;14	2
ENSG00000137393	0	RNF144B	0.000117007	EFO_0002508-13	4.95184e-55	EFO_0002508	Parkinson's disease	Parkinson's disease-13	1
ENSG00000137486	0	ARRB1	0.000489674	EFO_0002508-2;14	7.18907e-09	EFO_0002508	Parkinson's disease	Parkinson's disease-2;14	2
ENSG00000137814	0	HAUS2	0.000122958	EFO_0002508-4;12	0.0365332	EFO_0002508	Parkinson's disease	Parkinson's disease-4;12	3
ENSG00000137818	0	RPLP1	0.000145018	EFO_0002508-8;2	0.000609142	EFO_0002508	Parkinson's disease	Parkinson's disease-8;2	10
ENSG00000137822	0	TUBGCP4	0.000102995	EFO_0002508-4;12	0.0365332	EFO_0002508	Parkinson's disease	Parkinson's disease-4;12	3
ENSG00000137841	0	PLCB2	0.000355278	EFO_0002508-1;2	9.10003e-16	EFO_0002508	Parkinson's disease	Parkinson's disease-1;2	8
ENSG00000137876	0	RSL24D1	9.05878e-05	EFO_0002508-8;2	0.000609142	EFO_0002508	Parkinson's disease	Parkinson's disease-8;2	10
ENSG00000137942	0	FNBP1L	0.000115296	EFO_0002508-2;14	7.18907e-09	EFO_0002508	Parkinson's disease	Parkinson's disease-2;14	2
ENSG00000138031	0	ADCY3	0.000239142	EFO_0002508-1;3	6.55874e-19	EFO_0002508	Parkinson's disease	Parkinson's disease-1;3	6
ENSG00000138071	0	ACTR2	0.000210903	EFO_0002508-2;14	7.18907e-09	EFO_0002508	Parkinson's disease	Parkinson's disease-2;14	2
ENSG00000138326	0	RPS24	0.000184868	EFO_0002508-8;2	0.000609142	EFO_0002508	Parkinson's disease	Parkinson's disease-8;2	10
ENSG00000138411	0	HECW2	0.000121434	EFO_0002508-13	4.95184e-55	EFO_0002508	Parkinson's disease	Parkinson's disease-13	1
ENSG00000138641	0	HERC3	0.000132629	EFO_0002508-13	4.95184e-55	EFO_0002508	Parkinson's disease	Parkinson's disease-13	1
ENSG00000138642	0	HERC6	0.000141511	EFO_0002508-13	4.95184e-55	EFO_0002508	Parkinson's disease	Parkinson's disease-13	1
ENSG00000138646	0	HERC5	0.000270487	EFO_0002508-13	4.95184e-55	EFO_0002508	Parkinson's disease	Parkinson's disease-13	1
ENSG00000138755	0	CXCL9	0.000141262	EFO_0002508-1;3	6.55874e-19	EFO_0002508	Parkinson's disease	Parkinson's disease-1;3	6
ENSG00000138760	0	SCARB2	0.000121987	EFO_0002508-2;14	7.18907e-09	EFO_0002508	Parkinson's disease	Parkinson's disease-2;14	2
ENSG00000139174	8.30103	PRICKLE1	0.000956924	EFO_0002508-4;11	8.21087e-07	EFO_0002508	Parkinson's disease	Parkinson's disease-4;11
ENSG00000139219	0	COL2A1	0.000171268	EFO_0002508-11	4.11413e-07	EFO_0002508	Parkinson's disease	Parkinson's disease-11	9
ENSG00000139350	0	NEDD1	0.000150717	EFO_0002508-4;12	0.0365332	EFO_0002508	Parkinson's disease	Parkinson's disease-4;12	3
ENSG00000139574	0	NPFF	0.00010383	EFO_0002508-1;2	9.10003e-16	EFO_0002508	Parkinson's disease	Parkinson's disease-1;2	8
ENSG00000139679	0	LPAR6	0.000186838	EFO_0002508-1;2	9.10003e-16	EFO_0002508	Parkinson's disease	Parkinson's disease-1;2	8
ENSG00000139874	0	SSTR1	9.48475e-05	EFO_0002508-1;3	6.55874e-19	EFO_0002508	Parkinson's disease	Parkinson's disease-1;3	6
ENSG00000140022	0	STON2	0.000124227	EFO_0002508-2;14	7.18907e-09	EFO_0002508	Parkinson's disease	Parkinson's disease-2;14	2
ENSG00000140030	10.0458	GPR65	0.00120036	EFO_0002508-1;2	9.10003e-16	EFO_0002508	Parkinson's disease	Parkinson's disease-1;2	8
ENSG00000140319	0	SRP14	9.79246e-05	EFO_0002508-8;2	0.000609142	EFO_0002508	Parkinson's disease	Parkinson's disease-8;2	10
ENSG00000140367	0	UBE2Q2	0.000115349	EFO_0002508-13	4.95184e-55	EFO_0002508	Parkinson's disease	Parkinson's disease-13	1
ENSG00000140543	0	DET1	0.000140512	EFO_0002508-13	4.95184e-55	EFO_0002508	Parkinson's disease	Parkinson's disease-13	1
ENSG00000140600	0	SH3GL3	0.000139661	EFO_0002508-2;14	7.18907e-09	EFO_0002508	Parkinson's disease	Parkinson's disease-2;14	2
ENSG00000140612	0	SEC11A	6.36923e-05	EFO_0002508-8;2	0.000609142	EFO_0002508	Parkinson's disease	Parkinson's disease-8;2	10
ENSG00000140986	0	RPL3L	0.000124586	EFO_0002508-8;2	0.000609142	EFO_0002508	Parkinson's disease	Parkinson's disease-8;2	10
ENSG00000140988	0	RPS2	0.000229684	EFO_0002508-8;2	0.000609142	EFO_0002508	Parkinson's disease	Parkinson's disease-8;2	10
ENSG00000141367	0	CLTC	0.000327867	EFO_0002508-2;14	7.18907e-09	EFO_0002508	Parkinson's disease	Parkinson's disease-2;14	2
ENSG00000141404	0	GNAL	0.000290324	EFO_0002508-1;1	3.71477e-08	EFO_0002508	Parkinson's disease	Parkinson's disease-1;1	7
ENSG00000141433	0	ADCYAP1	7.03898e-05	EFO_0002508-1;1	3.71477e-08	EFO_0002508	Parkinson's disease	Parkinson's disease-1;1	7
ENSG00000141456	0	PELP1	0.000113771	EFO_0002508-8;2	0.000609142	EFO_0002508	Parkinson's disease	Parkinson's disease-8;2	10
ENSG00000141480	0	ARRB2	0.000487508	EFO_0002508-2;14	7.18907e-09	EFO_0002508	Parkinson's disease	Parkinson's disease-2;14	2
ENSG00000141551	0	CSNK1D	0.000212171	EFO_0002508-4;12	0.0365332	EFO_0002508	Parkinson's disease	Parkinson's disease-4;12	3
ENSG00000141552	0	ANAPC11	0.00020374	EFO_0002508-13	4.95184e-55	EFO_0002508	Parkinson's disease	Parkinson's disease-13	1
ENSG00000141577	0	CEP131	0.000100085	EFO_0002508-4;12	0.0365332	EFO_0002508	Parkinson's disease	Parkinson's disease-4;12	3
ENSG00000141665	5.69897	FBXO15	0.000743828	EFO_0002508-13	4.95184e-55	EFO_0002508	Parkinson's disease	Parkinson's disease-13	1
ENSG00000141985	0	SH3GL1	0.000197184	EFO_0002508-2;14	7.18907e-09	EFO_0002508	Parkinson's disease	Parkinson's disease-2;14	2
ENSG00000142156	0	COL6A1	0.000152386	EFO_0002508-11	4.11413e-07	EFO_0002508	Parkinson's disease	Parkinson's disease-11	9
ENSG00000142173	0	COL6A2	0.000155646	EFO_0002508-11	4.11413e-07	EFO_0002508	Parkinson's disease	Parkinson's disease-11	9
ENSG00000142507	0	PSMB6	0.00015096	EFO_0002508-4;11	8.21087e-07	EFO_0002508	Parkinson's disease	Parkinson's disease-4;11
ENSG00000142534	0	RPS11	0.000188432	EFO_0002508-8;2	0.000609142	EFO_0002508	Parkinson's disease	Parkinson's disease-8;2	10
ENSG00000142541	0	RPL13A	0.000152102	EFO_0002508-8;2	0.000609142	EFO_0002508	Parkinson's disease	Parkinson's disease-8;2	10
ENSG00000142676	0	RPL11	0.000190068	EFO_0002508-8;2	0.000609142	EFO_0002508	Parkinson's disease	Parkinson's disease-8;2	10
ENSG00000142731	0	PLK4	0.000112602	EFO_0002508-4;12	0.0365332	EFO_0002508	Parkinson's disease	Parkinson's disease-4;12	3
ENSG00000142937	0	RPS8	0.000238735	EFO_0002508-8;2	0.000609142	EFO_0002508	Parkinson's disease	Parkinson's disease-8;2	10
ENSG00000143106	0	PSMA5	0.000168919	EFO_0002508-4;11	8.21087e-07	EFO_0002508	Parkinson's disease	Parkinson's disease-4;11
ENSG00000143125	0	PROK1	9.92389e-05	EFO_0002508-1;2	9.10003e-16	EFO_0002508	Parkinson's disease	Parkinson's disease-1;2	8
ENSG00000143184	0	XCL1	0.000112184	EFO_0002508-1;2	9.10003e-16	EFO_0002508	Parkinson's disease	Parkinson's disease-1;2	8
ENSG00000143185	0	XCL2	0.000108702	EFO_0002508-1;2	9.10003e-16	EFO_0002508	Parkinson's disease	Parkinson's disease-1;2	8
ENSG00000143207	0	COP1	7.4829e-05	EFO_0002508-4;11	8.21087e-07	EFO_0002508	Parkinson's disease	Parkinson's disease-4;11
ENSG00000143450	0	OAZ3	0.000156277	EFO_0002508-4;11	8.21087e-07	EFO_0002508	Parkinson's disease	Parkinson's disease-4;11
ENSG00000143553	0	SNAPIN	9.49914e-05	EFO_0002508-2;14	7.18907e-09	EFO_0002508	Parkinson's disease	Parkinson's disease-2;14	2
ENSG00000143621	0	ILF2	0.000147571	EFO_0002508-8;2	0.000609142	EFO_0002508	Parkinson's disease	Parkinson's disease-8;2	10
ENSG00000143702	0	CEP170	0.000121728	EFO_0002508-4;12	0.0365332	EFO_0002508	Parkinson's disease	Parkinson's disease-4;12	3
ENSG00000143742	0	SRP9	8.73348e-05	EFO_0002508-8;2	0.000609142	EFO_0002508	Parkinson's disease	Parkinson's disease-8;2	10
ENSG00000143816	6	WNT9A	0.000783313	EFO_0002508-5	0.000100377	EFO_0002508	Parkinson's disease	Parkinson's disease-5
ENSG00000143858	0	SYT2	0.000160986	EFO_0002508-2;14	7.18907e-09	EFO_0002508	Parkinson's disease	Parkinson's disease-2;14	2
ENSG00000143947	0	RPS27A	0.000918038	EFO_0002508-4;11	8.21087e-07	EFO_0002508	Parkinson's disease	Parkinson's disease-4;11
ENSG00000144061	0	NPHP1	0.000115677	EFO_0002508-4;12	0.0365332	EFO_0002508	Parkinson's disease	Parkinson's disease-4;12	3
ENSG00000144230	0	GPR17	0.000211282	EFO_0002508-1;1	3.71477e-08	EFO_0002508	Parkinson's disease	Parkinson's disease-1;1	7
ENSG00000144476	0	ACKR3	0.000103663	EFO_0002508-1;3	6.55874e-19	EFO_0002508	Parkinson's disease	Parkinson's disease-1;3	6
ENSG00000144566	0	RAB5A	0.000233445	EFO_0002508-2;14	7.18907e-09	EFO_0002508	Parkinson's disease	Parkinson's disease-2;14	2
ENSG00000144713	0	RPL32	0.000142917	EFO_0002508-8;2	0.000609142	EFO_0002508	Parkinson's disease	Parkinson's disease-8;2	10
ENSG00000144744	0	UBA3	0.000143278	EFO_0002508-13	4.95184e-55	EFO_0002508	Parkinson's disease	Parkinson's disease-13	1
ENSG00000144810	0	COL8A1	0.000151616	EFO_0002508-11	4.11413e-07	EFO_0002508	Parkinson's disease	Parkinson's disease-11	9
ENSG00000144867	0	SRPRB	0.000193136	EFO_0002508-8;2	0.000609142	EFO_0002508	Parkinson's disease	Parkinson's disease-8;2	10
ENSG00000144891	0	AGTR1	0.00028079	EFO_0002508-1;2	9.10003e-16	EFO_0002508	Parkinson's disease	Parkinson's disease-1;2	8
ENSG00000145041	0	DCAF1	0.000146936	EFO_0002508-13	4.95184e-55	EFO_0002508	Parkinson's disease	Parkinson's disease-13	1
ENSG00000145386	0	CCNA2	0.000180051	EFO_0002508-4;11	8.21087e-07	EFO_0002508	Parkinson's disease	Parkinson's disease-4;11
ENSG00000145423	0	SFRP2	0.000109321	EFO_0002508-5	0.000100377	EFO_0002508	Parkinson's disease	Parkinson's disease-5
ENSG00000145425	0	RPS3A	0.000227281	EFO_0002508-8;2	0.000609142	EFO_0002508	Parkinson's disease	Parkinson's disease-8;2	10
ENSG00000145592	0	RPL37	0.000101346	EFO_0002508-8;2	0.000609142	EFO_0002508	Parkinson's disease	Parkinson's disease-8;2	10
ENSG00000145604	0	SKP2	0.000207259	EFO_0002508-13	4.95184e-55	EFO_0002508	Parkinson's disease	Parkinson's disease-13	1
ENSG00000145741	0	BTF3	6.48501e-05	EFO_0002508-8;2	0.000609142	EFO_0002508	Parkinson's disease	Parkinson's disease-8;2	10
ENSG00000145912	0	NHP2	9.92769e-05	EFO_0002508-8;2	0.000609142	EFO_0002508	Parkinson's disease	Parkinson's disease-8;2	10
ENSG00000146021	0	KLHL3	0.000119569	EFO_0002508-13	4.95184e-55	EFO_0002508	Parkinson's disease	Parkinson's disease-13	1
ENSG00000146063	0	TRIM41	0.000233733	EFO_0002508-13	4.95184e-55	EFO_0002508	Parkinson's disease	Parkinson's disease-13	1
ENSG00000146223	0	RPL7L1	8.55992e-05	EFO_0002508-8;2	0.000609142	EFO_0002508	Parkinson's disease	Parkinson's disease-8;2	10
ENSG00000146232	0	NFKBIE	6.09348e-05	EFO_0002508-4;11	8.21087e-07	EFO_0002508	Parkinson's disease	Parkinson's disease-4;11
ENSG00000146373	0	RNF217	0.000115163	EFO_0002508-13	4.95184e-55	EFO_0002508	Parkinson's disease	Parkinson's disease-13	1
ENSG00000146469	0	VIP	6.14707e-05	EFO_0002508-1;1	3.71477e-08	EFO_0002508	Parkinson's disease	Parkinson's disease-1;1	7
ENSG00000146535	0	GNA12	0.000118086	EFO_0002508-1;1	3.71477e-08	EFO_0002508	Parkinson's disease	Parkinson's disease-1;1	7
ENSG00000146755	0	TRIM50	0.0001303	EFO_0002508-13	4.95184e-55	EFO_0002508	Parkinson's disease	Parkinson's disease-13	1
ENSG00000146809	0	ASB15	0.000129671	EFO_0002508-13	4.95184e-55	EFO_0002508	Parkinson's disease	Parkinson's disease-13	1
ENSG00000146833	0	TRIM4	0.000117831	EFO_0002508-13	4.95184e-55	EFO_0002508	Parkinson's disease	Parkinson's disease-13	1
ENSG00000146834	0	MEPCE	0.000410032	EFO_0002508-8;2	0.000609142	EFO_0002508	Parkinson's disease	Parkinson's disease-8;2	10
ENSG00000146926	0	ASB10	0.000117207	EFO_0002508-13	4.95184e-55	EFO_0002508	Parkinson's disease	Parkinson's disease-13	1
ENSG00000147246	0	HTR2C	0.00022293	EFO_0002508-1;2	9.10003e-16	EFO_0002508	Parkinson's disease	Parkinson's disease-1;2	8
ENSG00000147257	0	GPC3	0.000161439	EFO_0002508-5	0.000100377	EFO_0002508	Parkinson's disease	Parkinson's disease-5
ENSG00000147400	0	CETN2	0.000186773	EFO_0002508-4;12	0.0365332	EFO_0002508	Parkinson's disease	Parkinson's disease-4;12	3
ENSG00000147403	0	RPL10	0.00026693	EFO_0002508-8;2	0.000609142	EFO_0002508	Parkinson's disease	Parkinson's disease-8;2	10
ENSG00000147437	0	GNRH1	0.000113601	EFO_0002508-1;2	9.10003e-16	EFO_0002508	Parkinson's disease	Parkinson's disease-1;2	8
ENSG00000147571	0	CRH	6.79985e-05	EFO_0002508-1;1	3.71477e-08	EFO_0002508	Parkinson's disease	Parkinson's disease-1;1	7
ENSG00000147604	0	RPL7	0.000193963	EFO_0002508-8;2	0.000609142	EFO_0002508	Parkinson's disease	Parkinson's disease-8;2	10
ENSG00000147677	0	EIF3H	0.000132966	EFO_0002508-8;2	0.000609142	EFO_0002508	Parkinson's disease	Parkinson's disease-8;2	10
ENSG00000147869	0	CER1	0.000108086	EFO_0002508-5	0.000100377	EFO_0002508	Parkinson's disease	Parkinson's disease-5
ENSG00000147874	0	HAUS6	0.000111746	EFO_0002508-4;12	0.0365332	EFO_0002508	Parkinson's disease	Parkinson's disease-4;12	3
ENSG00000147912	0	FBXO10	0.00011758	EFO_0002508-13	4.95184e-55	EFO_0002508	Parkinson's disease	Parkinson's disease-13	1
ENSG00000148019	0	CEP78	7.93212e-05	EFO_0002508-4;12	0.0365332	EFO_0002508	Parkinson's disease	Parkinson's disease-4;12	3
ENSG00000148303	0	RPL7A	0.000163743	EFO_0002508-8;2	0.000609142	EFO_0002508	Parkinson's disease	Parkinson's disease-8;2	10
ENSG00000148331	0	ASB6	0.000146072	EFO_0002508-13	4.95184e-55	EFO_0002508	Parkinson's disease	Parkinson's disease-13	1
ENSG00000148356	0	LRSAM1	0.000142416	EFO_0002508-13	4.95184e-55	EFO_0002508	Parkinson's disease	Parkinson's disease-13	1
ENSG00000148634	0	HERC4	0.00013542	EFO_0002508-13	4.95184e-55	EFO_0002508	Parkinson's disease	Parkinson's disease-13	1
ENSG00000148734	0	NPFFR1	9.97071e-05	EFO_0002508-1;2	9.10003e-16	EFO_0002508	Parkinson's disease	Parkinson's disease-1;2	8
ENSG00000149043	0	SYT8	0.000100174	EFO_0002508-2;14	7.18907e-09	EFO_0002508	Parkinson's disease	Parkinson's disease-2;14	2
ENSG00000149100	0	EIF3M	9.17041e-05	EFO_0002508-8;2	0.000609142	EFO_0002508	Parkinson's disease	Parkinson's disease-8;2	10
ENSG00000149273	0	RPS3	0.000221003	EFO_0002508-8;2	0.000609142	EFO_0002508	Parkinson's disease	Parkinson's disease-8;2	10
ENSG00000149295	0	DRD2	0.00021126	EFO_0002508-1;3	6.55874e-19	EFO_0002508	Parkinson's disease	Parkinson's disease-1;3	6
ENSG00000149380	0	P4HA3	0.000224455	EFO_0002508-11	4.11413e-07	EFO_0002508	Parkinson's disease	Parkinson's disease-11	9
ENSG00000149782	0	PLCB3	0.000247694	EFO_0002508-1;2	9.10003e-16	EFO_0002508	Parkinson's disease	Parkinson's disease-1;2	8
ENSG00000149806	0	FAU	0.00012387	EFO_0002508-8;2	0.000609142	EFO_0002508	Parkinson's disease	Parkinson's disease-8;2	10
ENSG00000150594	0	ADRA2A	9.88325e-05	EFO_0002508-1;3	6.55874e-19	EFO_0002508	Parkinson's disease	Parkinson's disease-1;3	6
ENSG00000150991	0	UBC	0.000802501	EFO_0002508-4;11	8.21087e-07	EFO_0002508	Parkinson's disease	Parkinson's disease-4;11
ENSG00000151148	0	UBE3B	0.000127622	EFO_0002508-13	4.95184e-55	EFO_0002508	Parkinson's disease	Parkinson's disease-13	1
ENSG00000151247	0	EIF4E	0.000143734	EFO_0002508-8;2	0.000609142	EFO_0002508	Parkinson's disease	Parkinson's disease-8;2	10
ENSG00000151461	0	UPF2	6.20328e-05	EFO_0002508-8;2	0.000609142	EFO_0002508	Parkinson's disease	Parkinson's disease-8;2	10
ENSG00000151466	0	SCLT1	0.000571683	EFO_0002508-4;12	0.0365332	EFO_0002508	Parkinson's disease	Parkinson's disease-4;12	3
ENSG00000151577	0	DRD3	9.50306e-05	EFO_0002508-1;3	6.55874e-19	EFO_0002508	Parkinson's disease	Parkinson's disease-1;3	6
ENSG00000151617	0	EDNRA	0.000132468	EFO_0002508-1;2	9.10003e-16	EFO_0002508	Parkinson's disease	Parkinson's disease-1;2	8
ENSG00000151849	0	CENPJ	0.000143806	EFO_0002508-4;12	0.0365332	EFO_0002508	Parkinson's disease	Parkinson's disease-4;12	3
ENSG00000151876	0	FBXO4	0.000126022	EFO_0002508-13	4.95184e-55	EFO_0002508	Parkinson's disease	Parkinson's disease-13	1
ENSG00000151882	0	CCL28	9.8852e-05	EFO_0002508-1;3	6.55874e-19	EFO_0002508	Parkinson's disease	Parkinson's disease-1;3	6
ENSG00000152034	0	MCHR2	0.000172861	EFO_0002508-1;1	3.71477e-08	EFO_0002508	Parkinson's disease	Parkinson's disease-1;1	7
ENSG00000152056	0	AP1S3	7.89022e-05	EFO_0002508-2;14	7.18907e-09	EFO_0002508	Parkinson's disease	Parkinson's disease-2;14	2
ENSG00000152192	0	POU4F1	0.00011153	EFO_0002508-4;11	8.21087e-07	EFO_0002508	Parkinson's disease	Parkinson's disease-4;11
ENSG00000152207	0	CYSLTR2	0.000112909	EFO_0002508-1;2	9.10003e-16	EFO_0002508	Parkinson's disease	Parkinson's disease-1;2	8
ENSG00000152240	0	HAUS1	0.000151438	EFO_0002508-4;12	0.0365332	EFO_0002508	Parkinson's disease	Parkinson's disease-4;12	3
ENSG00000152266	0	PTH	6.3568e-05	EFO_0002508-1;1	3.71477e-08	EFO_0002508	Parkinson's disease	Parkinson's disease-1;1	7
ENSG00000152291	0	TGOLN2	0.000190394	EFO_0002508-2;14	7.18907e-09	EFO_0002508	Parkinson's disease	Parkinson's disease-2;14	2
ENSG00000152464	0	RPP38	0.000119559	EFO_0002508-8;2	0.000609142	EFO_0002508	Parkinson's disease	Parkinson's disease-8;2	10
ENSG00000152503	0	TRIM36	0.000122515	EFO_0002508-13	4.95184e-55	EFO_0002508	Parkinson's disease	Parkinson's disease-13	1
ENSG00000152822	0	GRM1	0.000158653	EFO_0002508-1;2	9.10003e-16	EFO_0002508	Parkinson's disease	Parkinson's disease-1;2	8
ENSG00000152952	0	PLOD2	0.000129995	EFO_0002508-11	4.11413e-07	EFO_0002508	Parkinson's disease	Parkinson's disease-11	9
ENSG00000153037	0	SRP19	6.41209e-05	EFO_0002508-8;2	0.000609142	EFO_0002508	Parkinson's disease	Parkinson's disease-8;2	10
ENSG00000153071	0	DAB2	0.000121298	EFO_0002508-2;14	7.18907e-09	EFO_0002508	Parkinson's disease	Parkinson's disease-2;14	2
ENSG00000153107	0	ANAPC1	0.000201272	EFO_0002508-13	4.95184e-55	EFO_0002508	Parkinson's disease	Parkinson's disease-13	1
ENSG00000153827	0	TRIP12	0.0001435	EFO_0002508-13	4.95184e-55	EFO_0002508	Parkinson's disease	Parkinson's disease-13	1
ENSG00000154007	0	ASB17	0.000113567	EFO_0002508-13	4.95184e-55	EFO_0002508	Parkinson's disease	Parkinson's disease-13	1
ENSG00000154342	0	WNT3A	0.000180266	EFO_0002508-5	0.000100377	EFO_0002508	Parkinson's disease	Parkinson's disease-5
ENSG00000154359	0	LONRF1	0.000169166	EFO_0002508-13	4.95184e-55	EFO_0002508	Parkinson's disease	Parkinson's disease-13	1
ENSG00000154370	0	TRIM11	0.000147431	EFO_0002508-13	4.95184e-55	EFO_0002508	Parkinson's disease	Parkinson's disease-13	1
ENSG00000154447	0	SH3RF1	0.000115133	EFO_0002508-13	4.95184e-55	EFO_0002508	Parkinson's disease	Parkinson's disease-13	1
ENSG00000154582	0	ELOC	0.000201595	EFO_0002508-13	4.95184e-55	EFO_0002508	Parkinson's disease	Parkinson's disease-13	1
ENSG00000154611	0	PSMA8	0.000125849	EFO_0002508-4;11	8.21087e-07	EFO_0002508	Parkinson's disease	Parkinson's disease-4;11
ENSG00000154764	0	WNT7A	0.000159566	EFO_0002508-5	0.000100377	EFO_0002508	Parkinson's disease	Parkinson's disease-5
ENSG00000155034	0	FBXL18	0.000137314	EFO_0002508-13	4.95184e-55	EFO_0002508	Parkinson's disease	Parkinson's disease-13	1
ENSG00000155506	0	LARP1	8.53087e-05	EFO_0002508-8;2	0.000609142	EFO_0002508	Parkinson's disease	Parkinson's disease-8;2	10
ENSG00000155760	0	FZD7	0.00014419	EFO_0002508-5	0.000100377	EFO_0002508	Parkinson's disease	Parkinson's disease-5
ENSG00000155897	0	ADCY8	0.000227448	EFO_0002508-1;3	6.55874e-19	EFO_0002508	Parkinson's disease	Parkinson's disease-1;3	6
ENSG00000156049	0	GNA14	0.00012233	EFO_0002508-1;2	9.10003e-16	EFO_0002508	Parkinson's disease	Parkinson's disease-1;2	8
ENSG00000156052	0	GNAQ	0.000224123	EFO_0002508-1;2	9.10003e-16	EFO_0002508	Parkinson's disease	Parkinson's disease-1;2	8
ENSG00000156076	0	WIF1	9.68709e-05	EFO_0002508-5	0.000100377	EFO_0002508	Parkinson's disease	Parkinson's disease-5
ENSG00000156234	0	CXCL13	9.5231e-05	EFO_0002508-1;3	6.55874e-19	EFO_0002508	Parkinson's disease	Parkinson's disease-1;3	6
ENSG00000156482	0	RPL30	0.00024082	EFO_0002508-8;2	0.000609142	EFO_0002508	Parkinson's disease	Parkinson's disease-8;2	10
ENSG00000156508	0	EEF1A1	0.000324087	EFO_0002508-8;2	0.000609142	EFO_0002508	Parkinson's disease	Parkinson's disease-8;2	10
ENSG00000156587	0	UBE2L6	0.000294183	EFO_0002508-13	4.95184e-55	EFO_0002508	Parkinson's disease	Parkinson's disease-13	1
ENSG00000156804	0	FBXO32	0.000116764	EFO_0002508-13	4.95184e-55	EFO_0002508	Parkinson's disease	Parkinson's disease-13	1
ENSG00000156976	0	EIF4A2	0.000104936	EFO_0002508-8;2	0.000609142	EFO_0002508	Parkinson's disease	Parkinson's disease-8;2	10
ENSG00000157005	0	SST	0.000109771	EFO_0002508-1;3	6.55874e-19	EFO_0002508	Parkinson's disease	Parkinson's disease-1;3	6
ENSG00000157106	0	SMG1	7.6076e-05	EFO_0002508-8;2	0.000609142	EFO_0002508	Parkinson's disease	Parkinson's disease-8;2	10
ENSG00000157107	0	FCHO2	9.45912e-05	EFO_0002508-2;14	7.18907e-09	EFO_0002508	Parkinson's disease	Parkinson's disease-2;14	2
ENSG00000157191	0	NECAP2	0.00011971	EFO_0002508-2;14	7.18907e-09	EFO_0002508	Parkinson's disease	Parkinson's disease-2;14	2
ENSG00000157219	0	HTR5A	9.65923e-05	EFO_0002508-1;3	6.55874e-19	EFO_0002508	Parkinson's disease	Parkinson's disease-1;3	6
ENSG00000157240	0	FZD1	0.000136622	EFO_0002508-5	0.000100377	EFO_0002508	Parkinson's disease	Parkinson's disease-5
ENSG00000157450	0	RNF111	0.000145136	EFO_0002508-13	4.95184e-55	EFO_0002508	Parkinson's disease	Parkinson's disease-13	1
ENSG00000157978	0	LDLRAP1	0.000114683	EFO_0002508-2;14	7.18907e-09	EFO_0002508	Parkinson's disease	Parkinson's disease-2;14	2
ENSG00000158022	0	TRIM63	0.000116617	EFO_0002508-13	4.95184e-55	EFO_0002508	Parkinson's disease	Parkinson's disease-13	1
ENSG00000158417	0	EIF5B	9.28041e-05	EFO_0002508-8;2	0.000609142	EFO_0002508	Parkinson's disease	Parkinson's disease-8;2	10
ENSG00000158748	0	HTR6	0.000105105	EFO_0002508-1;1	3.71477e-08	EFO_0002508	Parkinson's disease	Parkinson's disease-1;1	7
ENSG00000158955	0	WNT9B	0.00013687	EFO_0002508-5	0.000100377	EFO_0002508	Parkinson's disease	Parkinson's disease-5
ENSG00000159069	0	FBXW5	0.000157154	EFO_0002508-13	4.95184e-55	EFO_0002508	Parkinson's disease	Parkinson's disease-13	1
ENSG00000159082	0	SYNJ1	0.000172234	EFO_0002508-2;14	7.18907e-09	EFO_0002508	Parkinson's disease	Parkinson's disease-2;14	2
ENSG00000159202	0	UBE2Z	0.000125073	EFO_0002508-13	4.95184e-55	EFO_0002508	Parkinson's disease	Parkinson's disease-13	1
ENSG00000159224	0	GIP	6.6809e-05	EFO_0002508-1;1	3.71477e-08	EFO_0002508	Parkinson's disease	Parkinson's disease-1;1	7
ENSG00000159352	0	PSMD4	0.000194889	EFO_0002508-4;11	8.21087e-07	EFO_0002508	Parkinson's disease	Parkinson's disease-4;11
ENSG00000159377	0	PSMB4	0.000162453	EFO_0002508-4;11	8.21087e-07	EFO_0002508	Parkinson's disease	Parkinson's disease-4;11
ENSG00000159459	0	UBR1	0.000160482	EFO_0002508-13	4.95184e-55	EFO_0002508	Parkinson's disease	Parkinson's disease-13	1
ENSG00000160013	0	PTGIR	0.000173522	EFO_0002508-1;1	3.71477e-08	EFO_0002508	Parkinson's disease	Parkinson's disease-1;1	7
ENSG00000160087	0	UBE2J2	0.000119652	EFO_0002508-13	4.95184e-55	EFO_0002508	Parkinson's disease	Parkinson's disease-13	1
ENSG00000160145	0	KALRN	0.000146878	EFO_0002508-1;2	9.10003e-16	EFO_0002508	Parkinson's disease	Parkinson's disease-1;2	8
ENSG00000160299	0	PCNT	9.63887e-05	EFO_0002508-4;12	0.0365332	EFO_0002508	Parkinson's disease	Parkinson's disease-4;12	3
ENSG00000160360	0	GPSM1	0.000114918	EFO_0002508-1;3	6.55874e-19	EFO_0002508	Parkinson's disease	Parkinson's disease-1;3	6
ENSG00000160654	0	CD3G	0.000236449	EFO_0002508-2;14	7.18907e-09	EFO_0002508	Parkinson's disease	Parkinson's disease-2;14	2
ENSG00000160683	0	CXCR5	0.000107931	EFO_0002508-1;3	6.55874e-19	EFO_0002508	Parkinson's disease	Parkinson's disease-1;3	6
ENSG00000160714	0	UBE2Q1	0.0001218	EFO_0002508-13	4.95184e-55	EFO_0002508	Parkinson's disease	Parkinson's disease-13	1
ENSG00000160791	0	CCR5	0.000131322	EFO_0002508-1;3	6.55874e-19	EFO_0002508	Parkinson's disease	Parkinson's disease-1;3	6
ENSG00000160801	0	PTH1R	9.04628e-05	EFO_0002508-1;1	3.71477e-08	EFO_0002508	Parkinson's disease	Parkinson's disease-1;1	7
ENSG00000160951	0	PTGER1	0.000103847	EFO_0002508-1;2	9.10003e-16	EFO_0002508	Parkinson's disease	Parkinson's disease-1;2	8
ENSG00000161016	0	RPL8	0.000198215	EFO_0002508-8;2	0.000609142	EFO_0002508	Parkinson's disease	Parkinson's disease-8;2	10
ENSG00000161040	0	FBXL13	0.000114691	EFO_0002508-13	4.95184e-55	EFO_0002508	Parkinson's disease	Parkinson's disease-13	1
ENSG00000161057	0	PSMC2	0.000176773	EFO_0002508-4;11	8.21087e-07	EFO_0002508	Parkinson's disease	Parkinson's disease-4;11
ENSG00000161202	0	DVL3	0.000354136	EFO_0002508-4;11	8.21087e-07	EFO_0002508	Parkinson's disease	Parkinson's disease-4;11
ENSG00000161203	0	AP2M1	0.000260279	EFO_0002508-2;14	7.18907e-09	EFO_0002508	Parkinson's disease	Parkinson's disease-2;14	2
ENSG00000161243	0	FBXO27	0.000116886	EFO_0002508-13	4.95184e-55	EFO_0002508	Parkinson's disease	Parkinson's disease-13	1
ENSG00000161610	0	HCRT	0.000184043	EFO_0002508-1;2	9.10003e-16	EFO_0002508	Parkinson's disease	Parkinson's disease-1;2	8
ENSG00000161664	0	ASB16	0.000120408	EFO_0002508-13	4.95184e-55	EFO_0002508	Parkinson's disease	Parkinson's disease-13	1
ENSG00000161921	0	CXCL16	0.000104535	EFO_0002508-1;3	6.55874e-19	EFO_0002508	Parkinson's disease	Parkinson's disease-1;3	6
ENSG00000161956	0	SENP3	0.000103397	EFO_0002508-8;2	0.000609142	EFO_0002508	Parkinson's disease	Parkinson's disease-8;2	10
ENSG00000161960	0	EIF4A1	0.000111209	EFO_0002508-8;2	0.000609142	EFO_0002508	Parkinson's disease	Parkinson's disease-8;2	10
ENSG00000161970	0	RPL26	0.000151509	EFO_0002508-8;2	0.000609142	EFO_0002508	Parkinson's disease	Parkinson's disease-8;2	10
ENSG00000162009	0	SSTR5	9.78071e-05	EFO_0002508-1;3	6.55874e-19	EFO_0002508	Parkinson's disease	Parkinson's disease-1;3	6
ENSG00000162063	0	CCNF	0.000139887	EFO_0002508-13	4.95184e-55	EFO_0002508	Parkinson's disease	Parkinson's disease-13	1
ENSG00000162104	0	ADCY9	0.00023783	EFO_0002508-1;3	6.55874e-19	EFO_0002508	Parkinson's disease	Parkinson's disease-1;3	6
ENSG00000162188	0	GNG3	0.00027447	EFO_0002508-1;1	3.71477e-08	EFO_0002508	Parkinson's disease	Parkinson's disease-1;1	7
ENSG00000162244	0	RPL29	0.000116415	EFO_0002508-8;2	0.000609142	EFO_0002508	Parkinson's disease	Parkinson's disease-8;2	10
ENSG00000162337	0	LRP5	0.000125498	EFO_0002508-5	0.000100377	EFO_0002508	Parkinson's disease	Parkinson's disease-5
ENSG00000162408	0	NOL9	7.5257e-05	EFO_0002508-8;2	0.000609142	EFO_0002508	Parkinson's disease	Parkinson's disease-8;2	10
ENSG00000162413	0	KLHL21	0.000126633	EFO_0002508-13	4.95184e-55	EFO_0002508	Parkinson's disease	Parkinson's disease-13	1
ENSG00000162552	0	WNT4	0.000173417	EFO_0002508-5	0.000100377	EFO_0002508	Parkinson's disease	Parkinson's disease-5
ENSG00000162704	0	ARPC5	0.000223497	EFO_0002508-2;14	7.18907e-09	EFO_0002508	Parkinson's disease	Parkinson's disease-2;14	2
ENSG00000162881	0	OXER1	0.000116876	EFO_0002508-1;3	6.55874e-19	EFO_0002508	Parkinson's disease	Parkinson's disease-1;3	6
ENSG00000162924	0	REL	0.000328773	EFO_0002508-4;11	8.21087e-07	EFO_0002508	Parkinson's disease	Parkinson's disease-4;11
ENSG00000163013	0	FBXO41	0.000114358	EFO_0002508-13	4.95184e-55	EFO_0002508	Parkinson's disease	Parkinson's disease-13	1
ENSG00000163251	0	FZD5	0.000157895	EFO_0002508-5	0.000100377	EFO_0002508	Parkinson's disease	Parkinson's disease-5
ENSG00000163359	0	COL6A3	0.000135493	EFO_0002508-11	4.11413e-07	EFO_0002508	Parkinson's disease	Parkinson's disease-11	9
ENSG00000163376	0	KBTBD8	0.000115342	EFO_0002508-13	4.95184e-55	EFO_0002508	Parkinson's disease	Parkinson's disease-13	1
ENSG00000163394	0	CCKAR	9.87273e-05	EFO_0002508-1;2	9.10003e-16	EFO_0002508	Parkinson's disease	Parkinson's disease-1;2	8
ENSG00000163421	0	PROK2	9.9307e-05	EFO_0002508-1;2	9.10003e-16	EFO_0002508	Parkinson's disease	Parkinson's disease-1;2	8
ENSG00000163464	0	CXCR1	0.000121863	EFO_0002508-1;3	6.55874e-19	EFO_0002508	Parkinson's disease	Parkinson's disease-1;3	6
ENSG00000163466	0	ARPC2	0.000160098	EFO_0002508-2;14	7.18907e-09	EFO_0002508	Parkinson's disease	Parkinson's disease-2;14	2
ENSG00000163481	0	RNF25	0.000120693	EFO_0002508-13	4.95184e-55	EFO_0002508	Parkinson's disease	Parkinson's disease-13	1
ENSG00000163485	0	ADORA1	9.80193e-05	EFO_0002508-1;3	6.55874e-19	EFO_0002508	Parkinson's disease	Parkinson's disease-1;3	6
ENSG00000163501	0	IHH	7.3383e-05	EFO_0002508-4;11	8.21087e-07	EFO_0002508	Parkinson's disease	Parkinson's disease-4;11
ENSG00000163584	0	RPL22L1	0.000103108	EFO_0002508-8;2	0.000609142	EFO_0002508	Parkinson's disease	Parkinson's disease-8;2	10
ENSG00000163611	0	SPICE1	0.000218988	EFO_0002508-4;12	0.0365332	EFO_0002508	Parkinson's disease	Parkinson's disease-4;12	3
ENSG00000163636	0	PSMD6	0.000169637	EFO_0002508-4;11	8.21087e-07	EFO_0002508	Parkinson's disease	Parkinson's disease-4;11
ENSG00000163682	0	RPL9	0.000183553	EFO_0002508-8;2	0.000609142	EFO_0002508	Parkinson's disease	Parkinson's disease-8;2	10
ENSG00000163734	0	CXCL3	9.46989e-05	EFO_0002508-1;3	6.55874e-19	EFO_0002508	Parkinson's disease	Parkinson's disease-1;3	6
ENSG00000163735	0	CXCL5	0.000101522	EFO_0002508-1;3	6.55874e-19	EFO_0002508	Parkinson's disease	Parkinson's disease-1;3	6
ENSG00000163736	0	PPBP	0.000155167	EFO_0002508-1;3	6.55874e-19	EFO_0002508	Parkinson's disease	Parkinson's disease-1;3	6
ENSG00000163737	0	PF4	0.000152177	EFO_0002508-1;3	6.55874e-19	EFO_0002508	Parkinson's disease	Parkinson's disease-1;3	6
ENSG00000163739	0	CXCL1	0.000101791	EFO_0002508-1;3	6.55874e-19	EFO_0002508	Parkinson's disease	Parkinson's disease-1;3	6
ENSG00000163743	0	RCHY1	0.000147142	EFO_0002508-13	4.95184e-55	EFO_0002508	Parkinson's disease	Parkinson's disease-13	1
ENSG00000163823	0	CCR1	0.00012658	EFO_0002508-1;3	6.55874e-19	EFO_0002508	Parkinson's disease	Parkinson's disease-1;3	6
ENSG00000163833	0	FBXO40	0.000115307	EFO_0002508-13	4.95184e-55	EFO_0002508	Parkinson's disease	Parkinson's disease-13	1
ENSG00000163840	0	DTX3L	0.000122931	EFO_0002508-13	4.95184e-55	EFO_0002508	Parkinson's disease	Parkinson's disease-13	1
ENSG00000163902	0	RPN1	0.000197513	EFO_0002508-8;2	0.000609142	EFO_0002508	Parkinson's disease	Parkinson's disease-8;2	10
ENSG00000163923	0	RPL39L	9.76914e-05	EFO_0002508-8;2	0.000609142	EFO_0002508	Parkinson's disease	Parkinson's disease-8;2	10
ENSG00000163930	0	BAP1	7.35832e-05	EFO_0002508-4;11	8.21087e-07	EFO_0002508	Parkinson's disease	Parkinson's disease-4;11
ENSG00000164045	0	CDC25A	0.000122568	EFO_0002508-4;11	8.21087e-07	EFO_0002508	Parkinson's disease	Parkinson's disease-4;11
ENSG00000164049	0	FBXW12	0.000114316	EFO_0002508-13	4.95184e-55	EFO_0002508	Parkinson's disease	Parkinson's disease-13	1
ENSG00000164068	0	RNF123	0.000140803	EFO_0002508-13	4.95184e-55	EFO_0002508	Parkinson's disease	Parkinson's disease-13	1
ENSG00000164082	0	GRM2	0.000123666	EFO_0002508-1;3	6.55874e-19	EFO_0002508	Parkinson's disease	Parkinson's disease-1;3	6
ENSG00000164122	0	ASB5	0.000113567	EFO_0002508-13	4.95184e-55	EFO_0002508	Parkinson's disease	Parkinson's disease-13	1
ENSG00000164128	0	NPY1R	9.5878e-05	EFO_0002508-1;3	6.55874e-19	EFO_0002508	Parkinson's disease	Parkinson's disease-1;3	6
ENSG00000164129	0	NPY5R	9.61533e-05	EFO_0002508-1;3	6.55874e-19	EFO_0002508	Parkinson's disease	Parkinson's disease-1;3	6
ENSG00000164162	0	ANAPC10	0.00019872	EFO_0002508-13	4.95184e-55	EFO_0002508	Parkinson's disease	Parkinson's disease-13	1
ENSG00000164220	0	F2RL2	0.000130604	EFO_0002508-1;2	9.10003e-16	EFO_0002508	Parkinson's disease	Parkinson's disease-1;2	8
ENSG00000164251	0	F2RL1	0.000214837	EFO_0002508-1;2	9.10003e-16	EFO_0002508	Parkinson's disease	Parkinson's disease-1;2	8
ENSG00000164270	0	HTR4	0.000103155	EFO_0002508-1;1	3.71477e-08	EFO_0002508	Parkinson's disease	Parkinson's disease-1;1	7
ENSG00000164346	0	NSA2	0.000141085	EFO_0002508-8;2	0.000609142	EFO_0002508	Parkinson's disease	Parkinson's disease-8;2	10
ENSG00000164587	0	RPS14	0.000238142	EFO_0002508-8;2	0.000609142	EFO_0002508	Parkinson's disease	Parkinson's disease-8;2	10
ENSG00000164611	0	PTTG1	9.50671e-05	EFO_0002508-4;11	8.21087e-07	EFO_0002508	Parkinson's disease	Parkinson's disease-4;11
ENSG00000164690	0	SHH	9.93837e-05	EFO_0002508-4;11	8.21087e-07	EFO_0002508	Parkinson's disease	Parkinson's disease-4;11
ENSG00000164692	0	COL1A2	0.000199409	EFO_0002508-11	4.11413e-07	EFO_0002508	Parkinson's disease	Parkinson's disease-11	9
ENSG00000164742	0	ADCY1	0.000144139	EFO_0002508-1;3	6.55874e-19	EFO_0002508	Parkinson's disease	Parkinson's disease-1;3	6
ENSG00000164816	0	DEFA5	6.21006e-05	EFO_0002508-4;11	8.21087e-07	EFO_0002508	Parkinson's disease	Parkinson's disease-4;11
ENSG00000164850	0	GPER1	9.67863e-05	EFO_0002508-1;3	6.55874e-19	EFO_0002508	Parkinson's disease	Parkinson's disease-1;3	6
ENSG00000164930	0	FZD6	0.000152551	EFO_0002508-5	0.000100377	EFO_0002508	Parkinson's disease	Parkinson's disease-5
ENSG00000164953	0	TMEM67	0.000435568	EFO_0002508-4;12	0.0365332	EFO_0002508	Parkinson's disease	Parkinson's disease-4;12	3
ENSG00000165192	0	ASB11	0.000114074	EFO_0002508-13	4.95184e-55	EFO_0002508	Parkinson's disease	Parkinson's disease-13	1
ENSG00000165219	0	GAPVD1	0.000128245	EFO_0002508-2;14	7.18907e-09	EFO_0002508	Parkinson's disease	Parkinson's disease-2;14	2
ENSG00000165338	0	HECTD2	0.000117092	EFO_0002508-13	4.95184e-55	EFO_0002508	Parkinson's disease	Parkinson's disease-13	1
ENSG00000165409	0	TSHR	8.44787e-05	EFO_0002508-1;1	3.71477e-08	EFO_0002508	Parkinson's disease	Parkinson's disease-1;1	7
ENSG00000165496	0	RPL10L	0.000132259	EFO_0002508-8;2	0.000609142	EFO_0002508	Parkinson's disease	Parkinson's disease-8;2	10
ENSG00000165501	0	LRR1	0.000125783	EFO_0002508-13	4.95184e-55	EFO_0002508	Parkinson's disease	Parkinson's disease-13	1
ENSG00000165502	0	RPL36AL	0.00013145	EFO_0002508-8;2	0.000609142	EFO_0002508	Parkinson's disease	Parkinson's disease-8;2	10
ENSG00000165572	0	KBTBD6	0.000135147	EFO_0002508-13	4.95184e-55	EFO_0002508	Parkinson's disease	Parkinson's disease-13	1
ENSG00000165621	0	OXGR1	9.37609e-05	EFO_0002508-1;3	6.55874e-19	EFO_0002508	Parkinson's disease	Parkinson's disease-1;3	6
ENSG00000165912	0	PACSIN3	0.000130916	EFO_0002508-2;14	7.18907e-09	EFO_0002508	Parkinson's disease	Parkinson's disease-2;14	2
ENSG00000165916	0	PSMC3	0.00019917	EFO_0002508-4;11	8.21087e-07	EFO_0002508	Parkinson's disease	Parkinson's disease-4;11
ENSG00000166004	0	CEP295	0.000142205	EFO_0002508-4;12	0.0365332	EFO_0002508	Parkinson's disease	Parkinson's disease-4;12	3
ENSG00000166037	0	CEP57	0.000152571	EFO_0002508-4;12	0.0365332	EFO_0002508	Parkinson's disease	Parkinson's disease-4;12	3
ENSG00000166068	0	SPRED1	6.57474e-05	EFO_0002508-4;11	8.21087e-07	EFO_0002508	Parkinson's disease	Parkinson's disease-4;11
ENSG00000166148	0	AVPR1A	0.000102047	EFO_0002508-1;2	9.10003e-16	EFO_0002508	Parkinson's disease	Parkinson's disease-1;2	8
ENSG00000166167	0	BTRC	0.000256276	EFO_0002508-13	4.95184e-55	EFO_0002508	Parkinson's disease	Parkinson's disease-13	1
ENSG00000166181	0	API5	0.000167126	EFO_0002508-8;2	0.000609142	EFO_0002508	Parkinson's disease	Parkinson's disease-8;2	10
ENSG00000166200	0	COPS2	0.000224169	EFO_0002508-4;11	8.21087e-07	EFO_0002508	Parkinson's disease	Parkinson's disease-4;11
ENSG00000166266	0	CUL5	0.000350315	EFO_0002508-13	4.95184e-55	EFO_0002508	Parkinson's disease	Parkinson's disease-13	1
ENSG00000166295	0	ANAPC16	7.73268e-05	EFO_0002508-4;11	8.21087e-07	EFO_0002508	Parkinson's disease	Parkinson's disease-4;11
ENSG00000166441	0	RPL27A	0.000151254	EFO_0002508-8;2	0.000609142	EFO_0002508	Parkinson's disease	Parkinson's disease-8;2	10
ENSG00000166562	0	SEC11C	7.94936e-05	EFO_0002508-8;2	0.000609142	EFO_0002508	Parkinson's disease	Parkinson's disease-8;2	10
ENSG00000166573	0	GALR1	9.76232e-05	EFO_0002508-1;3	6.55874e-19	EFO_0002508	Parkinson's disease	Parkinson's disease-1;3	6
ENSG00000166603	0	MC4R	6.22308e-05	EFO_0002508-1;1	3.71477e-08	EFO_0002508	Parkinson's disease	Parkinson's disease-1;1	7
ENSG00000166747	0	AP1G1	0.000103463	EFO_0002508-2;14	7.18907e-09	EFO_0002508	Parkinson's disease	Parkinson's disease-2;14	2
ENSG00000166863	0	TAC3	0.000103202	EFO_0002508-1;2	9.10003e-16	EFO_0002508	Parkinson's disease	Parkinson's disease-1;2	8
ENSG00000167083	0	GNGT2	0.000270992	EFO_0002508-1;1	3.71477e-08	EFO_0002508	Parkinson's disease	Parkinson's disease-1;1	7
ENSG00000167196	0	FBXO22	0.000120635	EFO_0002508-13	4.95184e-55	EFO_0002508	Parkinson's disease	Parkinson's disease-13	1
ENSG00000167286	0	CD3D	0.000201031	EFO_0002508-2;14	7.18907e-09	EFO_0002508	Parkinson's disease	Parkinson's disease-2;14	2
ENSG00000167414	0	GNG8	0.000271953	EFO_0002508-1;1	3.71477e-08	EFO_0002508	Parkinson's disease	Parkinson's disease-1;1	7
ENSG00000167447	0	SMG8	7.06331e-05	EFO_0002508-8;2	0.000609142	EFO_0002508	Parkinson's disease	Parkinson's disease-8;2	10
ENSG00000167461	0	RAB8A	0.000141935	EFO_0002508-4;12	0.0365332	EFO_0002508	Parkinson's disease	Parkinson's disease-4;12	3
ENSG00000167526	0	RPL13	0.000185758	EFO_0002508-8;2	0.000609142	EFO_0002508	Parkinson's disease	Parkinson's disease-8;2	10
ENSG00000167552	0	TUBA1A	0.000239587	EFO_0002508-4;12	0.0365332	EFO_0002508	Parkinson's disease	Parkinson's disease-4;12	3
ENSG00000167658	0	EEF2	0.000183409	EFO_0002508-8;2	0.000609142	EFO_0002508	Parkinson's disease	Parkinson's disease-8;2	10
ENSG00000167881	0	SRP68	7.68767e-05	EFO_0002508-8;2	0.000609142	EFO_0002508	Parkinson's disease	Parkinson's disease-8;2	10
ENSG00000167996	0	FTH1	0.000114482	EFO_0002508-2;14	7.18907e-09	EFO_0002508	Parkinson's disease	Parkinson's disease-2;14	2
ENSG00000168014	0	C2CD3	6.58381e-05	EFO_0002508-4;12	0.0365332	EFO_0002508	Parkinson's disease	Parkinson's disease-4;12	3
ENSG00000168028	0	RPSA	0.000199253	EFO_0002508-8;2	0.000609142	EFO_0002508	Parkinson's disease	Parkinson's disease-8;2	10
ENSG00000168081	0	PNOC	9.48552e-05	EFO_0002508-1;3	6.55874e-19	EFO_0002508	Parkinson's disease	Parkinson's disease-1;3	6
ENSG00000168243	0	GNG4	0.000276883	EFO_0002508-1;1	3.71477e-08	EFO_0002508	Parkinson's disease	Parkinson's disease-1;1	7
ENSG00000168301	0	KCTD6	0.000134735	EFO_0002508-13	4.95184e-55	EFO_0002508	Parkinson's disease	Parkinson's disease-13	1
ENSG00000168385	0	2002-09-01	0.000117475	EFO_0002508-4;12	0.0365332	EFO_0002508	Parkinson's disease	Parkinson's disease-4;12	3
ENSG00000168412	0	MTNR1A	9.81042e-05	EFO_0002508-1;3	6.55874e-19	EFO_0002508	Parkinson's disease	Parkinson's disease-1;3	6
ENSG00000168539	0	CHRM1	0.000145892	EFO_0002508-1;2	9.10003e-16	EFO_0002508	Parkinson's disease	Parkinson's disease-1;2	8
ENSG00000168542	7.30103	COL3A1	0.000926094	EFO_0002508-11	4.11413e-07	EFO_0002508	Parkinson's disease	Parkinson's disease-11	9
ENSG00000168646	0	AXIN2	8.44503e-05	EFO_0002508-4;11	8.21087e-07	EFO_0002508	Parkinson's disease	Parkinson's disease-4;11
ENSG00000168830	0	HTR1E	0.000100687	EFO_0002508-1;3	6.55874e-19	EFO_0002508	Parkinson's disease	Parkinson's disease-1;3	6
ENSG00000168944	0	CEP120	6.91416e-05	EFO_0002508-4;12	0.0365332	EFO_0002508	Parkinson's disease	Parkinson's disease-4;12	3
ENSG00000168959	0	GRM5	0.000154916	EFO_0002508-1;2	9.10003e-16	EFO_0002508	Parkinson's disease	Parkinson's disease-1;2	8
ENSG00000169006	0	NTSR2	9.97429e-05	EFO_0002508-1;2	9.10003e-16	EFO_0002508	Parkinson's disease	Parkinson's disease-1;2	8
ENSG00000169031	0	COL4A3	0.000142209	EFO_0002508-11	4.11413e-07	EFO_0002508	Parkinson's disease	Parkinson's disease-11	9
ENSG00000169062	0	UPF3A	6.54758e-05	EFO_0002508-8;2	0.000609142	EFO_0002508	Parkinson's disease	Parkinson's disease-8;2	10
ENSG00000169139	0	UBE2V2	0.000181054	EFO_0002508-13	4.95184e-55	EFO_0002508	Parkinson's disease	Parkinson's disease-13	1
ENSG00000169245	0	CXCL10	0.000118775	EFO_0002508-1;3	6.55874e-19	EFO_0002508	Parkinson's disease	Parkinson's disease-1;3	6
ENSG00000169248	0	CXCL11	9.66864e-05	EFO_0002508-1;3	6.55874e-19	EFO_0002508	Parkinson's disease	Parkinson's disease-1;3	6
ENSG00000169252	0	ADRB2	0.000373983	EFO_0002508-2;14	7.18907e-09	EFO_0002508	Parkinson's disease	Parkinson's disease-2;14	2
ENSG00000169313	0	P2RY12	0.000137413	EFO_0002508-1;3	6.55874e-19	EFO_0002508	Parkinson's disease	Parkinson's disease-1;3	6
ENSG00000169403	0	PTAFR	0.000185677	EFO_0002508-1;2	9.10003e-16	EFO_0002508	Parkinson's disease	Parkinson's disease-1;2	8
ENSG00000169429	0	CXCL8	0.00020696	EFO_0002508-1;3	6.55874e-19	EFO_0002508	Parkinson's disease	Parkinson's disease-1;3	6
ENSG00000169436	0	COL22A1	9.93952e-05	EFO_0002508-11	4.11413e-07	EFO_0002508	Parkinson's disease	Parkinson's disease-11	9
ENSG00000169618	0	PROKR1	9.92389e-05	EFO_0002508-1;2	9.10003e-16	EFO_0002508	Parkinson's disease	Parkinson's disease-1;2	8
ENSG00000169714	0	CNBP	8.24671e-05	EFO_0002508-8;2	0.000609142	EFO_0002508	Parkinson's disease	Parkinson's disease-8;2	10
ENSG00000169777	0	TAS2R1	9.37609e-05	EFO_0002508-1;3	6.55874e-19	EFO_0002508	Parkinson's disease	Parkinson's disease-1;3	6
ENSG00000169836	0	TACR3	9.88104e-05	EFO_0002508-1;2	9.10003e-16	EFO_0002508	Parkinson's disease	Parkinson's disease-1;2	8
ENSG00000169860	0	P2RY1	0.000105281	EFO_0002508-1;2	9.10003e-16	EFO_0002508	Parkinson's disease	Parkinson's disease-1;2	8
ENSG00000169884	0	WNT10B	0.000136541	EFO_0002508-5	0.000100377	EFO_0002508	Parkinson's disease	Parkinson's disease-5
ENSG00000169891	0	REPS2	0.000104999	EFO_0002508-2;14	7.18907e-09	EFO_0002508	Parkinson's disease	Parkinson's disease-2;14	2
ENSG00000170004	0	CHD3	0.000398402	EFO_0002508-8;2	0.000609142	EFO_0002508	Parkinson's disease	Parkinson's disease-8;2	10
ENSG00000170027	0	YWHAG	0.000303445	EFO_0002508-4;12	0.0365332	EFO_0002508	Parkinson's disease	Parkinson's disease-4;12	3
ENSG00000170035	0	UBE2E3	0.000137246	EFO_0002508-13	4.95184e-55	EFO_0002508	Parkinson's disease	Parkinson's disease-13	1
ENSG00000170128	0	GPR25	7.25532e-05	EFO_0002508-1;1	3.71477e-08	EFO_0002508	Parkinson's disease	Parkinson's disease-1;1	7
ENSG00000170142	0	UBE2E1	0.000202235	EFO_0002508-13	4.95184e-55	EFO_0002508	Parkinson's disease	Parkinson's disease-13	1
ENSG00000170214	0	ADRA1B	0.000107588	EFO_0002508-1;2	9.10003e-16	EFO_0002508	Parkinson's disease	Parkinson's disease-1;2	8
ENSG00000170275	0	CRTAP	0.000109478	EFO_0002508-11	4.11413e-07	EFO_0002508	Parkinson's disease	Parkinson's disease-11	9
ENSG00000170315	0	UBB	0.000869314	EFO_0002508-4;11	8.21087e-07	EFO_0002508	Parkinson's disease	Parkinson's disease-4;11
ENSG00000170498	0	KISS1	9.94491e-05	EFO_0002508-1;2	9.10003e-16	EFO_0002508	Parkinson's disease	Parkinson's disease-1;2	8
ENSG00000170633	0	RNF34	0.000130311	EFO_0002508-13	4.95184e-55	EFO_0002508	Parkinson's disease	Parkinson's disease-13	1
ENSG00000170743	0	SYT9	0.00010726	EFO_0002508-2;14	7.18907e-09	EFO_0002508	Parkinson's disease	Parkinson's disease-2;14	2
ENSG00000170820	0	FSHR	7.13467e-05	EFO_0002508-1;1	3.71477e-08	EFO_0002508	Parkinson's disease	Parkinson's disease-1;1	7
ENSG00000170889	0	RPS9	0.00019992	EFO_0002508-8;2	0.000609142	EFO_0002508	Parkinson's disease	Parkinson's disease-8;2	10
ENSG00000170893	0	TRH	0.000125598	EFO_0002508-1;2	9.10003e-16	EFO_0002508	Parkinson's disease	Parkinson's disease-1;2	8
ENSG00000170989	9.39794	S1PR1	0.0011904	EFO_0002508-1;3	6.55874e-19	EFO_0002508	Parkinson's disease	Parkinson's disease-1;3	6
ENSG00000171049	0	FPR2	0.000227446	EFO_0002508-1;1	3.71477e-08	EFO_0002508	Parkinson's disease	Parkinson's disease-1;1	7
ENSG00000171051	0	FPR1	0.000108547	EFO_0002508-1;3	6.55874e-19	EFO_0002508	Parkinson's disease	Parkinson's disease-1;3	6
ENSG00000171136	0	RLN3	0.000131008	EFO_0002508-1;3	6.55874e-19	EFO_0002508	Parkinson's disease	Parkinson's disease-1;3	6
ENSG00000171311	0	EXOSC1	8.20016e-05	EFO_0002508-8;2	0.000609142	EFO_0002508	Parkinson's disease	Parkinson's disease-8;2	10
ENSG00000171453	0	POLR1C	0.000264452	EFO_0002508-8;2	0.000609142	EFO_0002508	Parkinson's disease	Parkinson's disease-8;2	10
ENSG00000171502	0	COL24A1	0.000114427	EFO_0002508-11	4.11413e-07	EFO_0002508	Parkinson's disease	Parkinson's disease-11	9
ENSG00000171517	0	LPAR3	0.000247031	EFO_0002508-1;1	3.71477e-08	EFO_0002508	Parkinson's disease	Parkinson's disease-1;1	7
ENSG00000171522	0	PTGER4	0.000122832	EFO_0002508-1;1	3.71477e-08	EFO_0002508	Parkinson's disease	Parkinson's disease-1;1	7
ENSG00000171596	0	NMUR1	0.000172861	EFO_0002508-1;1	3.71477e-08	EFO_0002508	Parkinson's disease	Parkinson's disease-1;1	7
ENSG00000171621	0	SPSB1	0.000119897	EFO_0002508-13	4.95184e-55	EFO_0002508	Parkinson's disease	Parkinson's disease-13	1
ENSG00000171631	0	P2RY6	0.000113784	EFO_0002508-1;2	9.10003e-16	EFO_0002508	Parkinson's disease	Parkinson's disease-1;2	8
ENSG00000171791	0	BCL2	0.000179601	EFO_0002508-4;11	8.21087e-07	EFO_0002508	Parkinson's disease	Parkinson's disease-4;11
ENSG00000171812	0	COL8A2	0.000104068	EFO_0002508-11	4.11413e-07	EFO_0002508	Parkinson's disease	Parkinson's disease-11	9
ENSG00000171823	0	FBXL14	0.00015305	EFO_0002508-13	4.95184e-55	EFO_0002508	Parkinson's disease	Parkinson's disease-13	1
ENSG00000171824	0	EXOSC10	7.83617e-05	EFO_0002508-8;2	0.000609142	EFO_0002508	Parkinson's disease	Parkinson's disease-8;2	10
ENSG00000171858	0	RPS21	0.000147955	EFO_0002508-8;2	0.000609142	EFO_0002508	Parkinson's disease	Parkinson's disease-8;2	10
ENSG00000171860	0	C3AR1	0.000169924	EFO_0002508-1;3	6.55874e-19	EFO_0002508	Parkinson's disease	Parkinson's disease-1;3	6
ENSG00000171863	0	RPS7	0.000189267	EFO_0002508-8;2	0.000609142	EFO_0002508	Parkinson's disease	Parkinson's disease-8;2	10
ENSG00000171873	0	ADRA1D	0.000102887	EFO_0002508-1;2	9.10003e-16	EFO_0002508	Parkinson's disease	Parkinson's disease-1;2	8
ENSG00000172215	0	CXCR6	0.000108291	EFO_0002508-1;3	6.55874e-19	EFO_0002508	Parkinson's disease	Parkinson's disease-1;3	6
ENSG00000172354	0	GNB2	0.000351424	EFO_0002508-1;1	3.71477e-08	EFO_0002508	Parkinson's disease	Parkinson's disease-1;1	7
ENSG00000172380	0	GNG12	0.000289692	EFO_0002508-1;1	3.71477e-08	EFO_0002508	Parkinson's disease	Parkinson's disease-1;1	7
ENSG00000172410	0	INSL5	0.000135603	EFO_0002508-1;3	6.55874e-19	EFO_0002508	Parkinson's disease	Parkinson's disease-1;3	6
ENSG00000172724	0	CCL19	9.63086e-05	EFO_0002508-1;3	6.55874e-19	EFO_0002508	Parkinson's disease	Parkinson's disease-1;3	6
ENSG00000172752	0	COL6A5	0.000136363	EFO_0002508-11	4.11413e-07	EFO_0002508	Parkinson's disease	Parkinson's disease-11	9
ENSG00000172809	0	RPL38	0.00014704	EFO_0002508-8;2	0.000609142	EFO_0002508	Parkinson's disease	Parkinson's disease-8;2	10
ENSG00000173020	0	GRK2	0.000394909	EFO_0002508-1;2	9.10003e-16	EFO_0002508	Parkinson's disease	Parkinson's disease-1;2	8
ENSG00000173039	0	RELA	0.00026978	EFO_0002508-4;11	8.21087e-07	EFO_0002508	Parkinson's disease	Parkinson's disease-4;11
ENSG00000173080	0	RXFP4	0.00010322	EFO_0002508-1;3	6.55874e-19	EFO_0002508	Parkinson's disease	Parkinson's disease-1;3	6
ENSG00000173175	0	ADCY5	0.000226443	EFO_0002508-1;3	6.55874e-19	EFO_0002508	Parkinson's disease	Parkinson's disease-1;3	6
ENSG00000173198	0	CYSLTR1	9.83053e-05	EFO_0002508-1;2	9.10003e-16	EFO_0002508	Parkinson's disease	Parkinson's disease-1;2	8
ENSG00000173226	0	IQCB1	9.3978e-05	EFO_0002508-4;12	0.0365332	EFO_0002508	Parkinson's disease	Parkinson's disease-4;12	3
ENSG00000173273	0	TNKS	6.15249e-05	EFO_0002508-4;11	8.21087e-07	EFO_0002508	Parkinson's disease	Parkinson's disease-4;11
ENSG00000173432	0	SAA1	0.000185936	EFO_0002508-1;1	3.71477e-08	EFO_0002508	Parkinson's disease	Parkinson's disease-1;1	7
ENSG00000173578	0	XCR1	0.000119951	EFO_0002508-1;2	9.10003e-16	EFO_0002508	Parkinson's disease	Parkinson's disease-1;2	8
ENSG00000173585	0	CCR9	0.00013614	EFO_0002508-1;3	6.55874e-19	EFO_0002508	Parkinson's disease	Parkinson's disease-1;3	6
ENSG00000173588	0	CEP83	8.07519e-05	EFO_0002508-4;12	0.0365332	EFO_0002508	Parkinson's disease	Parkinson's disease-4;12	3
ENSG00000173612	0	GPRC6A	0.000100835	EFO_0002508-1;2	9.10003e-16	EFO_0002508	Parkinson's disease	Parkinson's disease-1;2	8
ENSG00000173674	0	EIF1AX	9.29522e-05	EFO_0002508-8;2	0.000609142	EFO_0002508	Parkinson's disease	Parkinson's disease-8;2	10
ENSG00000173692	0	PSMD1	0.000206834	EFO_0002508-4;11	8.21087e-07	EFO_0002508	Parkinson's disease	Parkinson's disease-4;11
ENSG00000173744	0	AGFG1	0.000127436	EFO_0002508-2;14	7.18907e-09	EFO_0002508	Parkinson's disease	Parkinson's disease-2;14	2
ENSG00000173821	0	AC124319.1	0.000129569	EFO_0002508-13	4.95184e-55	EFO_0002508	Parkinson's disease	Parkinson's disease-13	1
ENSG00000174021	0	GNG5	0.000287769	EFO_0002508-1;1	3.71477e-08	EFO_0002508	Parkinson's disease	Parkinson's disease-1;1	7
ENSG00000174233	0	ADCY6	0.000237393	EFO_0002508-1;3	6.55874e-19	EFO_0002508	Parkinson's disease	Parkinson's disease-1;3	6
ENSG00000174417	0	TRHR	0.000115698	EFO_0002508-1;2	9.10003e-16	EFO_0002508	Parkinson's disease	Parkinson's disease-1;2	8
ENSG00000174444	0	RPL4	0.000178899	EFO_0002508-8;2	0.000609142	EFO_0002508	Parkinson's disease	Parkinson's disease-8;2	10
ENSG00000174720	0	LARP7	0.00055475	EFO_0002508-8;2	0.000609142	EFO_0002508	Parkinson's disease	Parkinson's disease-8;2	10
ENSG00000174748	0	RPL15	0.000169015	EFO_0002508-8;2	0.000609142	EFO_0002508	Parkinson's disease	Parkinson's disease-8;2	10
ENSG00000174780	0	SRP72	7.40775e-05	EFO_0002508-8;2	0.000609142	EFO_0002508	Parkinson's disease	Parkinson's disease-8;2	10
ENSG00000174799	0	CEP135	0.000226275	EFO_0002508-4;12	0.0365332	EFO_0002508	Parkinson's disease	Parkinson's disease-4;12	3
ENSG00000174804	0	FZD4	0.000236198	EFO_0002508-5	0.000100377	EFO_0002508	Parkinson's disease	Parkinson's disease-5
ENSG00000174891	0	RSRC1	9.83486e-05	EFO_0002508-8;2	0.000609142	EFO_0002508	Parkinson's disease	Parkinson's disease-8;2	10
ENSG00000174944	0	P2RY14	0.000114442	EFO_0002508-1;3	6.55874e-19	EFO_0002508	Parkinson's disease	Parkinson's disease-1;3	6
ENSG00000174989	0	FBXW8	0.000122578	EFO_0002508-13	4.95184e-55	EFO_0002508	Parkinson's disease	Parkinson's disease-13	1
ENSG00000175063	0	UBE2C	0.000216564	EFO_0002508-13	4.95184e-55	EFO_0002508	Parkinson's disease	Parkinson's disease-13	1
ENSG00000175093	0	SPSB4	0.000113567	EFO_0002508-13	4.95184e-55	EFO_0002508	Parkinson's disease	Parkinson's disease-13	1
ENSG00000175166	0	PSMD2	0.000232	EFO_0002508-4;11	8.21087e-07	EFO_0002508	Parkinson's disease	Parkinson's disease-4;11
ENSG00000175216	0	CKAP5	0.000367628	EFO_0002508-4;12	0.0365332	EFO_0002508	Parkinson's disease	Parkinson's disease-4;12	3
ENSG00000175305	0	CCNE2	6.5314e-05	EFO_0002508-4;11	8.21087e-07	EFO_0002508	Parkinson's disease	Parkinson's disease-4;11
ENSG00000175354	0	PTPN2	6.58063e-05	EFO_0002508-4;11	8.21087e-07	EFO_0002508	Parkinson's disease	Parkinson's disease-4;11
ENSG00000175390	0	EIF3F	6.10022e-05	EFO_0002508-8;2	0.000609142	EFO_0002508	Parkinson's disease	Parkinson's disease-8;2	10
ENSG00000175416	0	CLTB	0.00017671	EFO_0002508-2;14	7.18907e-09	EFO_0002508	Parkinson's disease	Parkinson's disease-2;14	2
ENSG00000175591	0	P2RY2	0.000110052	EFO_0002508-1;2	9.10003e-16	EFO_0002508	Parkinson's disease	Parkinson's disease-1;2	8
ENSG00000175809	0	CBLL2	0.000125428	EFO_0002508-13	4.95184e-55	EFO_0002508	Parkinson's disease	Parkinson's disease-13	1
ENSG00000175931	0	UBE2O	0.000168807	EFO_0002508-13	4.95184e-55	EFO_0002508	Parkinson's disease	Parkinson's disease-13	1
ENSG00000176101	0	SSNA1	8.3583e-05	EFO_0002508-4;12	0.0365332	EFO_0002508	Parkinson's disease	Parkinson's disease-4;12	3
ENSG00000176248	0	ANAPC2	0.000189455	EFO_0002508-13	4.95184e-55	EFO_0002508	Parkinson's disease	Parkinson's disease-13	1
ENSG00000176386	0	CDC26	0.000183689	EFO_0002508-13	4.95184e-55	EFO_0002508	Parkinson's disease	Parkinson's disease-13	1
ENSG00000176533	0	GNG7	0.000535947	EFO_0002508-1;1	3.71477e-08	EFO_0002508	Parkinson's disease	Parkinson's disease-1;1	7
ENSG00000176624	0	MEX3C	0.000118024	EFO_0002508-13	4.95184e-55	EFO_0002508	Parkinson's disease	Parkinson's disease-13	1
ENSG00000177283	0	FZD8	0.000127001	EFO_0002508-5	0.000100377	EFO_0002508	Parkinson's disease	Parkinson's disease-5
ENSG00000177414	0	UBE2U	0.000118224	EFO_0002508-13	4.95184e-55	EFO_0002508	Parkinson's disease	Parkinson's disease-13	1
ENSG00000177464	0	GPR4	9.83053e-05	EFO_0002508-1;2	9.10003e-16	EFO_0002508	Parkinson's disease	Parkinson's disease-1;2	8
ENSG00000177479	0	ARIH2	0.000159951	EFO_0002508-13	4.95184e-55	EFO_0002508	Parkinson's disease	Parkinson's disease-13	1
ENSG00000177600	0	RPLP2	0.000149542	EFO_0002508-8;2	0.000609142	EFO_0002508	Parkinson's disease	Parkinson's disease-8;2	10
ENSG00000177879	0	AP3S1	9.19897e-05	EFO_0002508-2;14	7.18907e-09	EFO_0002508	Parkinson's disease	Parkinson's disease-2;14	2
ENSG00000177889	0	UBE2N	0.000243845	EFO_0002508-13	4.95184e-55	EFO_0002508	Parkinson's disease	Parkinson's disease-13	1
ENSG00000177954	0	RPS27	0.00021908	EFO_0002508-8;2	0.000609142	EFO_0002508	Parkinson's disease	Parkinson's disease-8;2	10
ENSG00000177971	0	IMP3	0.000140027	EFO_0002508-8;2	0.000609142	EFO_0002508	Parkinson's disease	Parkinson's disease-8;2	10
ENSG00000177981	0	ASB8	0.000120767	EFO_0002508-13	4.95184e-55	EFO_0002508	Parkinson's disease	Parkinson's disease-13	1
ENSG00000178209	0	PLEC	0.000241405	EFO_0002508-8;2	0.000609142	EFO_0002508	Parkinson's disease	Parkinson's disease-8;2	10
ENSG00000178394	0	HTR1A	9.83911e-05	EFO_0002508-1;3	6.55874e-19	EFO_0002508	Parkinson's disease	Parkinson's disease-1;3	6
ENSG00000178502	0	KLHL11	0.000121717	EFO_0002508-13	4.95184e-55	EFO_0002508	Parkinson's disease	Parkinson's disease-13	1
ENSG00000178896	0	EXOSC4	0.000107183	EFO_0002508-8;2	0.000609142	EFO_0002508	Parkinson's disease	Parkinson's disease-8;2	10
ENSG00000178950	14.5229	GAK	0.00178164	EFO_0002508-2;14	7.18907e-09	EFO_0002508	Parkinson's disease	Parkinson's disease-2;14	2
ENSG00000178982	0	EIF3K	7.4718e-05	EFO_0002508-8;2	0.000609142	EFO_0002508	Parkinson's disease	Parkinson's disease-8;2	10
ENSG00000178996	0	SNX18	0.000122583	EFO_0002508-2;14	7.18907e-09	EFO_0002508	Parkinson's disease	Parkinson's disease-2;14	2
ENSG00000179097	0	HTR1F	9.67724e-05	EFO_0002508-1;3	6.55874e-19	EFO_0002508	Parkinson's disease	Parkinson's disease-1;3	6
ENSG00000179603	0	GRM8	9.89171e-05	EFO_0002508-1;3	6.55874e-19	EFO_0002508	Parkinson's disease	Parkinson's disease-1;3	6
ENSG00000179934	0	CCR8	0.00011586	EFO_0002508-1;3	6.55874e-19	EFO_0002508	Parkinson's disease	Parkinson's disease-1;3	6
ENSG00000180210	0	F2	0.00018133	EFO_0002508-1;2	9.10003e-16	EFO_0002508	Parkinson's disease	Parkinson's disease-1;2	8
ENSG00000180233	0	ZNRF2	0.000116046	EFO_0002508-13	4.95184e-55	EFO_0002508	Parkinson's disease	Parkinson's disease-13	1
ENSG00000180340	0	FZD2	0.000168454	EFO_0002508-5	0.000100377	EFO_0002508	Parkinson's disease	Parkinson's disease-5
ENSG00000180370	0	PAK2	0.000187369	EFO_0002508-4;11	8.21087e-07	EFO_0002508	Parkinson's disease	Parkinson's disease-4;11
ENSG00000180537	0	RNF182	0.000114367	EFO_0002508-13	4.95184e-55	EFO_0002508	Parkinson's disease	Parkinson's disease-13	1
ENSG00000180616	0	SSTR2	9.56482e-05	EFO_0002508-1;3	6.55874e-19	EFO_0002508	Parkinson's disease	Parkinson's disease-1;3	6
ENSG00000180720	0	CHRM4	0.000145735	EFO_0002508-1;3	6.55874e-19	EFO_0002508	Parkinson's disease	Parkinson's disease-1;3	6
ENSG00000180739	0	S1PR5	0.000102141	EFO_0002508-1;3	6.55874e-19	EFO_0002508	Parkinson's disease	Parkinson's disease-1;3	6
ENSG00000180772	0	AGTR2	0.000118291	EFO_0002508-1;3	6.55874e-19	EFO_0002508	Parkinson's disease	Parkinson's disease-1;3	6
ENSG00000180871	0	CXCR2	0.000127744	EFO_0002508-1;3	6.55874e-19	EFO_0002508	Parkinson's disease	Parkinson's disease-1;3	6
ENSG00000180879	0	SSR4	0.000108566	EFO_0002508-8;2	0.000609142	EFO_0002508	Parkinson's disease	Parkinson's disease-8;2	10
ENSG00000180914	0	OXTR	0.000127002	EFO_0002508-1;2	9.10003e-16	EFO_0002508	Parkinson's disease	Parkinson's disease-1;2	8
ENSG00000181072	0	CHRM2	0.000207644	EFO_0002508-1;3	6.55874e-19	EFO_0002508	Parkinson's disease	Parkinson's disease-1;3	6
ENSG00000181104	0	F2R	0.000127349	EFO_0002508-1;2	9.10003e-16	EFO_0002508	Parkinson's disease	Parkinson's disease-1;2	8
ENSG00000181163	0	NPM1	0.000255798	EFO_0002508-8;2	0.000609142	EFO_0002508	Parkinson's disease	Parkinson's disease-8;2	10
ENSG00000181191	0	PJA1	0.000135761	EFO_0002508-13	4.95184e-55	EFO_0002508	Parkinson's disease	Parkinson's disease-13	1
ENSG00000181195	0	PENK	0.000100282	EFO_0002508-1;3	6.55874e-19	EFO_0002508	Parkinson's disease	Parkinson's disease-1;3	6
ENSG00000181240	0	SLC25A41	7.98058e-05	EFO_0002508-2;14	7.18907e-09	EFO_0002508	Parkinson's disease	Parkinson's disease-2;14	2
ENSG00000181408	0	UTS2R	0.000101293	EFO_0002508-1;2	9.10003e-16	EFO_0002508	Parkinson's disease	Parkinson's disease-1;2	8
ENSG00000181631	0	P2RY13	9.58429e-05	EFO_0002508-1;3	6.55874e-19	EFO_0002508	Parkinson's disease	Parkinson's disease-1;3	6
ENSG00000181704	0	YIPF6	0.000135675	EFO_0002508-2;14	7.18907e-09	EFO_0002508	Parkinson's disease	Parkinson's disease-2;14	2
ENSG00000181788	0	SIAH2	0.000238152	EFO_0002508-13	4.95184e-55	EFO_0002508	Parkinson's disease	Parkinson's disease-13	1
ENSG00000181826	0	RELL1	9.18607e-05	EFO_0002508-2;14	7.18907e-09	EFO_0002508	Parkinson's disease	Parkinson's disease-2;14	2
ENSG00000181852	0	RNF41	0.000162664	EFO_0002508-13	4.95184e-55	EFO_0002508	Parkinson's disease	Parkinson's disease-13	1
ENSG00000182177	0	ASB18	0.000113567	EFO_0002508-13	4.95184e-55	EFO_0002508	Parkinson's disease	Parkinson's disease-13	1
ENSG00000182179	0	UBA7	0.000128423	EFO_0002508-13	4.95184e-55	EFO_0002508	Parkinson's disease	Parkinson's disease-13	1
ENSG00000182247	0	UBE2E2	0.000144096	EFO_0002508-13	4.95184e-55	EFO_0002508	Parkinson's disease	Parkinson's disease-13	1
ENSG00000182287	0	AP1S2	0.000100349	EFO_0002508-2;14	7.18907e-09	EFO_0002508	Parkinson's disease	Parkinson's disease-2;14	2
ENSG00000182504	0	CEP97	8.53291e-05	EFO_0002508-4;12	0.0365332	EFO_0002508	Parkinson's disease	Parkinson's disease-4;12	3
ENSG00000182621	0	PLCB1	0.000250229	EFO_0002508-1;2	9.10003e-16	EFO_0002508	Parkinson's disease	Parkinson's disease-1;2	8
ENSG00000182631	0	RXFP3	0.000100579	EFO_0002508-1;3	6.55874e-19	EFO_0002508	Parkinson's disease	Parkinson's disease-1;3	6
ENSG00000182687	0	GALR2	9.67023e-05	EFO_0002508-1;3	6.55874e-19	EFO_0002508	Parkinson's disease	Parkinson's disease-1;3	6
ENSG00000182774	0	RPS17	8.33925e-05	EFO_0002508-8;2	0.000609142	EFO_0002508	Parkinson's disease	Parkinson's disease-8;2	10
ENSG00000182782	0	HCAR2	9.67121e-05	EFO_0002508-1;3	6.55874e-19	EFO_0002508	Parkinson's disease	Parkinson's disease-1;3	6
ENSG00000182871	0	COL18A1	0.000168348	EFO_0002508-11	4.11413e-07	EFO_0002508	Parkinson's disease	Parkinson's disease-11	9
ENSG00000182899	0	RPL35A	0.000135447	EFO_0002508-8;2	0.000609142	EFO_0002508	Parkinson's disease	Parkinson's disease-8;2	10
ENSG00000182923	0	CEP63	0.000180358	EFO_0002508-4;12	0.0365332	EFO_0002508	Parkinson's disease	Parkinson's disease-4;12	3
ENSG00000182934	0	SRPRA	0.000112899	EFO_0002508-8;2	0.000609142	EFO_0002508	Parkinson's disease	Parkinson's disease-8;2	10
ENSG00000183020	0	AP2A2	0.000188477	EFO_0002508-2;14	7.18907e-09	EFO_0002508	Parkinson's disease	Parkinson's disease-2;14	2
ENSG00000183134	0	PTGDR2	9.4163e-05	EFO_0002508-1;3	6.55874e-19	EFO_0002508	Parkinson's disease	Parkinson's disease-1;3	6
ENSG00000183395	0	PMCH	0.000172861	EFO_0002508-1;1	3.71477e-08	EFO_0002508	Parkinson's disease	Parkinson's disease-1;1	7
ENSG00000183475	0	ASB7	0.000133027	EFO_0002508-13	4.95184e-55	EFO_0002508	Parkinson's disease	Parkinson's disease-13	1
ENSG00000183484	0	GPR132	9.89386e-05	EFO_0002508-1;2	9.10003e-16	EFO_0002508	Parkinson's disease	Parkinson's disease-1;2	8
ENSG00000183580	0	FBXL7	0.000118345	EFO_0002508-13	4.95184e-55	EFO_0002508	Parkinson's disease	Parkinson's disease-13	1
ENSG00000183625	0	CCR3	0.000115827	EFO_0002508-1;3	6.55874e-19	EFO_0002508	Parkinson's disease	Parkinson's disease-1;3	6
ENSG00000183655	0	KLHL25	0.000119285	EFO_0002508-13	4.95184e-55	EFO_0002508	Parkinson's disease	Parkinson's disease-13	1
ENSG00000183729	0	NPBWR1	9.5094e-05	EFO_0002508-1;3	6.55874e-19	EFO_0002508	Parkinson's disease	Parkinson's disease-1;3	6
ENSG00000183763	0	TRAIP	0.000130487	EFO_0002508-13	4.95184e-55	EFO_0002508	Parkinson's disease	Parkinson's disease-13	1
ENSG00000183813	0	CCR4	0.000134079	EFO_0002508-1;3	6.55874e-19	EFO_0002508	Parkinson's disease	Parkinson's disease-1;3	6
ENSG00000183971	0	NPW	9.4395e-05	EFO_0002508-1;3	6.55874e-19	EFO_0002508	Parkinson's disease	Parkinson's disease-1;3	6
ENSG00000183979	0	NPB	0.000111519	EFO_0002508-1;3	6.55874e-19	EFO_0002508	Parkinson's disease	Parkinson's disease-1;3	6
ENSG00000184110	0	EIF3C	9.30273e-05	EFO_0002508-8;2	0.000609142	EFO_0002508	Parkinson's disease	Parkinson's disease-8;2	10
ENSG00000184160	0	ADRA2C	0.000106027	EFO_0002508-1;3	6.55874e-19	EFO_0002508	Parkinson's disease	Parkinson's disease-1;3	6
ENSG00000184182	0	UBE2F	0.000120878	EFO_0002508-13	4.95184e-55	EFO_0002508	Parkinson's disease	Parkinson's disease-13	1
ENSG00000184363	0	PKP3	0.000148695	EFO_0002508-4;11	8.21087e-07	EFO_0002508	Parkinson's disease	Parkinson's disease-4;11
ENSG00000184451	0	CCR10	0.000111801	EFO_0002508-1;3	6.55874e-19	EFO_0002508	Parkinson's disease	Parkinson's disease-1;3	6
ENSG00000184502	0	GAST	0.000177841	EFO_0002508-1;2	9.10003e-16	EFO_0002508	Parkinson's disease	Parkinson's disease-1;2	8
ENSG00000184557	0	SOCS3	0.000177443	EFO_0002508-13	4.95184e-55	EFO_0002508	Parkinson's disease	Parkinson's disease-13	1
ENSG00000184574	0	LPAR5	0.000176768	EFO_0002508-1;1	3.71477e-08	EFO_0002508	Parkinson's disease	Parkinson's disease-1;1	7
ENSG00000184787	0	UBE2G2	0.000171353	EFO_0002508-13	4.95184e-55	EFO_0002508	Parkinson's disease	Parkinson's disease-13	1
ENSG00000184887	0	BTBD6	0.000119745	EFO_0002508-13	4.95184e-55	EFO_0002508	Parkinson's disease	Parkinson's disease-13	1
ENSG00000184984	0	CHRM5	0.000226341	EFO_0002508-1;2	9.10003e-16	EFO_0002508	Parkinson's disease	Parkinson's disease-1;2	8
ENSG00000185019	0	UBOX5	0.00012147	EFO_0002508-13	4.95184e-55	EFO_0002508	Parkinson's disease	Parkinson's disease-13	1
ENSG00000185088	0	RPS27L	0.00013304	EFO_0002508-8;2	0.000609142	EFO_0002508	Parkinson's disease	Parkinson's disease-8;2	10
ENSG00000185149	0	NPY2R	0.000134194	EFO_0002508-1;3	6.55874e-19	EFO_0002508	Parkinson's disease	Parkinson's disease-1;3	6
ENSG00000185269	0	NOTUM	8.90529e-05	EFO_0002508-5	0.000100377	EFO_0002508	Parkinson's disease	Parkinson's disease-5
ENSG00000185338	0	SOCS1	0.000154576	EFO_0002508-13	4.95184e-55	EFO_0002508	Parkinson's disease	Parkinson's disease-13	1
ENSG00000185345	0	PRKN	0.000352128	EFO_0002508-13	4.95184e-55	EFO_0002508	Parkinson's disease	Parkinson's disease-13	1
ENSG00000185515	0	BRCC3	9.54148e-05	EFO_0002508-4;11	8.21087e-07	EFO_0002508	Parkinson's disease	Parkinson's disease-4;11
ENSG00000185627	0	PSMD13	0.000158682	EFO_0002508-4;11	8.21087e-07	EFO_0002508	Parkinson's disease	Parkinson's disease-4;11
ENSG00000185651	0	UBE2L3	0.000260355	EFO_0002508-13	4.95184e-55	EFO_0002508	Parkinson's disease	Parkinson's disease-13	1
ENSG00000185880	0	TRIM69	0.000181377	EFO_0002508-13	4.95184e-55	EFO_0002508	Parkinson's disease	Parkinson's disease-13	1
ENSG00000185897	0	FFAR3	0.000116012	EFO_0002508-1;2	9.10003e-16	EFO_0002508	Parkinson's disease	Parkinson's disease-1;2	8
ENSG00000185899	0	TAS2R60	9.37609e-05	EFO_0002508-1;3	6.55874e-19	EFO_0002508	Parkinson's disease	Parkinson's disease-1;3	6
ENSG00000186136	0	TAS2R42	9.37609e-05	EFO_0002508-1;3	6.55874e-19	EFO_0002508	Parkinson's disease	Parkinson's disease-1;3	6
ENSG00000186187	0	ZNRF1	0.000118961	EFO_0002508-13	4.95184e-55	EFO_0002508	Parkinson's disease	Parkinson's disease-13	1
ENSG00000186452	0	TMPRSS12	0.000120289	EFO_0002508-5	0.000100377	EFO_0002508	Parkinson's disease	Parkinson's disease-5
ENSG00000186468	0	RPS23	0.000164003	EFO_0002508-8;2	0.000609142	EFO_0002508	Parkinson's disease	Parkinson's disease-8;2	10
ENSG00000186469	0	GNG2	0.000320482	EFO_0002508-1;1	3.71477e-08	EFO_0002508	Parkinson's disease	Parkinson's disease-1;1	7
ENSG00000186509	8.69897	OR9Q1	0.000966748	EFO_0002508-1;1	3.71477e-08	EFO_0002508	Parkinson's disease	Parkinson's disease-1;1	7
ENSG00000186591	0	UBE2H	0.00013219	EFO_0002508-13	4.95184e-55	EFO_0002508	Parkinson's disease	Parkinson's disease-13	1
ENSG00000186810	0	CXCR3	0.000114293	EFO_0002508-1;3	6.55874e-19	EFO_0002508	Parkinson's disease	Parkinson's disease-1;3	6
ENSG00000186867	0	QRFPR	0.000100788	EFO_0002508-1;2	9.10003e-16	EFO_0002508	Parkinson's disease	Parkinson's disease-1;2	8
ENSG00000186889	0	TMEM17	0.000411584	EFO_0002508-2;14	7.18907e-09	EFO_0002508	Parkinson's disease	Parkinson's disease-2;14	2
ENSG00000186895	0	FGF3	0.00011091	EFO_0002508-4;11	8.21087e-07	EFO_0002508	Parkinson's disease	Parkinson's disease-4;11
ENSG00000186912	0	P2RY4	9.70791e-05	EFO_0002508-1;3	6.55874e-19	EFO_0002508	Parkinson's disease	Parkinson's disease-1;3	6
ENSG00000187094	0	CCK	0.000107093	EFO_0002508-1;2	9.10003e-16	EFO_0002508	Parkinson's disease	Parkinson's disease-1;2	8
ENSG00000187147	0	RNF220	0.000119218	EFO_0002508-13	4.95184e-55	EFO_0002508	Parkinson's disease	Parkinson's disease-13	1
ENSG00000187239	0	FNBP1	0.000108892	EFO_0002508-2;14	7.18907e-09	EFO_0002508	Parkinson's disease	Parkinson's disease-2;14	2
ENSG00000187258	0	NPSR1	0.000197228	EFO_0002508-1;2	9.10003e-16	EFO_0002508	Parkinson's disease	Parkinson's disease-1;2	8
ENSG00000187474	0	FPR3	9.44111e-05	EFO_0002508-1;3	6.55874e-19	EFO_0002508	Parkinson's disease	Parkinson's disease-1;3	6
ENSG00000187498	0	COL4A1	0.000143433	EFO_0002508-11	4.11413e-07	EFO_0002508	Parkinson's disease	Parkinson's disease-11	9
ENSG00000187714	0	SLC18A3	0.000247303	EFO_0002508-2;14	7.18907e-09	EFO_0002508	Parkinson's disease	Parkinson's disease-2;14	2
ENSG00000187955	0	COL14A1	0.00012335	EFO_0002508-11	4.11413e-07	EFO_0002508	Parkinson's disease	Parkinson's disease-11	9
ENSG00000188021	0	UBQLN2	0.000288182	EFO_0002508-2;14	7.18907e-09	EFO_0002508	Parkinson's disease	Parkinson's disease-2;14	2
ENSG00000188064	0	WNT7B	0.000141616	EFO_0002508-5	0.000100377	EFO_0002508	Parkinson's disease	Parkinson's disease-5
ENSG00000188153	0	COL4A5	0.000179458	EFO_0002508-11	4.11413e-07	EFO_0002508	Parkinson's disease	Parkinson's disease-11	9
ENSG00000188229	0	TUBB4B	0.000212363	EFO_0002508-4;12	0.0365332	EFO_0002508	Parkinson's disease	Parkinson's disease-4;12	3
ENSG00000188517	0	COL25A1	0.000100857	EFO_0002508-11	4.11413e-07	EFO_0002508	Parkinson's disease	Parkinson's disease-11	9
ENSG00000188710	0	QRFP	9.83053e-05	EFO_0002508-1;2	9.10003e-16	EFO_0002508	Parkinson's disease	Parkinson's disease-1;2	8
ENSG00000188763	0	FZD9	0.000107323	EFO_0002508-5	0.000100377	EFO_0002508	Parkinson's disease	Parkinson's disease-5
ENSG00000188822	0	CNR2	0.000108791	EFO_0002508-1;3	6.55874e-19	EFO_0002508	Parkinson's disease	Parkinson's disease-1;3	6
ENSG00000188846	0	RPL14	0.000187978	EFO_0002508-8;2	0.000609142	EFO_0002508	Parkinson's disease	Parkinson's disease-8;2	10
ENSG00000188878	0	FBF1	0.000183568	EFO_0002508-4;12	0.0365332	EFO_0002508	Parkinson's disease	Parkinson's disease-4;12	3
ENSG00000188958	0	UTS2B	9.93147e-05	EFO_0002508-1;2	9.10003e-16	EFO_0002508	Parkinson's disease	Parkinson's disease-1;2	8
ENSG00000189369	0	GSPT2	8.01304e-05	EFO_0002508-8;2	0.000609142	EFO_0002508	Parkinson's disease	Parkinson's disease-8;2	10
ENSG00000196230	0	TUBB	0.000285418	EFO_0002508-4;12	0.0365332	EFO_0002508	Parkinson's disease	Parkinson's disease-4;12	3
ENSG00000196277	0	GRM7	9.89171e-05	EFO_0002508-1;3	6.55874e-19	EFO_0002508	Parkinson's disease	Parkinson's disease-1;3	6
ENSG00000196372	0	ASB13	0.000124249	EFO_0002508-13	4.95184e-55	EFO_0002508	Parkinson's disease	Parkinson's disease-13	1
ENSG00000196470	0	SIAH1	0.000312143	EFO_0002508-13	4.95184e-55	EFO_0002508	Parkinson's disease	Parkinson's disease-13	1
ENSG00000196510	0	ANAPC7	0.000190482	EFO_0002508-13	4.95184e-55	EFO_0002508	Parkinson's disease	Parkinson's disease-13	1
ENSG00000196639	0	HRH1	0.000108169	EFO_0002508-1;2	9.10003e-16	EFO_0002508	Parkinson's disease	Parkinson's disease-1;2	8
ENSG00000196739	0	COL27A1	0.000112196	EFO_0002508-11	4.11413e-07	EFO_0002508	Parkinson's disease	Parkinson's disease-11	9
ENSG00000196961	0	AP2A1	0.000235329	EFO_0002508-2;14	7.18907e-09	EFO_0002508	Parkinson's disease	Parkinson's disease-2;14	2
ENSG00000197081	0	IGF2R	0.000191144	EFO_0002508-2;14	7.18907e-09	EFO_0002508	Parkinson's disease	Parkinson's disease-2;14	2
ENSG00000197170	0	PSMD12	0.000163247	EFO_0002508-4;11	8.21087e-07	EFO_0002508	Parkinson's disease	Parkinson's disease-4;11
ENSG00000197223	0	C1D	6.28876e-05	EFO_0002508-8;2	0.000609142	EFO_0002508	Parkinson's disease	Parkinson's disease-8;2	10
ENSG00000197386	0	HTT	0.000150328	EFO_0002508-2;14	7.18907e-09	EFO_0002508	Parkinson's disease	Parkinson's disease-2;14	2
ENSG00000197405	0	C5AR1	9.4395e-05	EFO_0002508-1;3	6.55874e-19	EFO_0002508	Parkinson's disease	Parkinson's disease-1;3	6
ENSG00000197467	6.22185	COL13A1	0.000778262	EFO_0002508-11	4.11413e-07	EFO_0002508	Parkinson's disease	Parkinson's disease-11	9
ENSG00000197530	0	MIB2	0.000128129	EFO_0002508-13	4.95184e-55	EFO_0002508	Parkinson's disease	Parkinson's disease-13	1
ENSG00000197548	0	ATG7	0.000161429	EFO_0002508-13	4.95184e-55	EFO_0002508	Parkinson's disease	Parkinson's disease-13	1
ENSG00000197565	0	COL4A6	0.000143779	EFO_0002508-11	4.11413e-07	EFO_0002508	Parkinson's disease	Parkinson's disease-11	9
ENSG00000197696	0	NMB	9.94306e-05	EFO_0002508-1;2	9.10003e-16	EFO_0002508	Parkinson's disease	Parkinson's disease-1;2	8
ENSG00000197728	0	RPS26	0.000173096	EFO_0002508-8;2	0.000609142	EFO_0002508	Parkinson's disease	Parkinson's disease-8;2	10
ENSG00000197756	0	RPL37A	0.000173515	EFO_0002508-8;2	0.000609142	EFO_0002508	Parkinson's disease	Parkinson's disease-8;2	10
ENSG00000197958	0	RPL12	0.000172307	EFO_0002508-8;2	0.000609142	EFO_0002508	Parkinson's disease	Parkinson's disease-8;2	10
ENSG00000198034	0	RPS4X	0.000198751	EFO_0002508-8;2	0.000609142	EFO_0002508	Parkinson's disease	Parkinson's disease-8;2	10
ENSG00000198049	0	AVPR1B	0.000102047	EFO_0002508-1;2	9.10003e-16	EFO_0002508	Parkinson's disease	Parkinson's disease-1;2	8
ENSG00000198089	0	SFI1	7.86772e-05	EFO_0002508-4;12	0.0365332	EFO_0002508	Parkinson's disease	Parkinson's disease-4;12	3
ENSG00000198121	0	LPAR1	0.000304406	EFO_0002508-1;1	3.71477e-08	EFO_0002508	Parkinson's disease	Parkinson's disease-1;1	7
ENSG00000198242	0	RPL23A	0.000184264	EFO_0002508-8;2	0.000609142	EFO_0002508	Parkinson's disease	Parkinson's disease-8;2	10
ENSG00000198369	0	SPRED2	6.29643e-05	EFO_0002508-4;11	8.21087e-07	EFO_0002508	Parkinson's disease	Parkinson's disease-4;11
ENSG00000198399	0	ITSN2	0.000114096	EFO_0002508-2;14	7.18907e-09	EFO_0002508	Parkinson's disease	Parkinson's disease-2;14	2
ENSG00000198642	0	KLHL9	0.000140671	EFO_0002508-13	4.95184e-55	EFO_0002508	Parkinson's disease	Parkinson's disease-13	1
ENSG00000198707	0	CEP290	0.000132675	EFO_0002508-4;12	0.0365332	EFO_0002508	Parkinson's disease	Parkinson's disease-4;12	3
ENSG00000198742	0	SMURF1	0.000186865	EFO_0002508-13	4.95184e-55	EFO_0002508	Parkinson's disease	Parkinson's disease-13	1
ENSG00000198755	0	RPL10A	0.000177327	EFO_0002508-8;2	0.000609142	EFO_0002508	Parkinson's disease	Parkinson's disease-8;2	10
ENSG00000198756	0	COLGALT2	0.000110923	EFO_0002508-11	4.11413e-07	EFO_0002508	Parkinson's disease	Parkinson's disease-11	9
ENSG00000198822	0	GRM3	0.000102614	EFO_0002508-1;3	6.55874e-19	EFO_0002508	Parkinson's disease	Parkinson's disease-1;3	6
ENSG00000198829	0	SUCNR1	9.56773e-05	EFO_0002508-1;3	6.55874e-19	EFO_0002508	Parkinson's disease	Parkinson's disease-1;3	6
ENSG00000198833	0	UBE2J1	0.00016974	EFO_0002508-13	4.95184e-55	EFO_0002508	Parkinson's disease	Parkinson's disease-13	1
ENSG00000198862	0	LTN1	0.000152912	EFO_0002508-13	4.95184e-55	EFO_0002508	Parkinson's disease	Parkinson's disease-13	1
ENSG00000198873	0	GRK5	0.00021216	EFO_0002508-1;2	9.10003e-16	EFO_0002508	Parkinson's disease	Parkinson's disease-1;2	8
ENSG00000198881	0	ASB12	0.000118347	EFO_0002508-13	4.95184e-55	EFO_0002508	Parkinson's disease	Parkinson's disease-13	1
ENSG00000198918	0	RPL39	0.000107716	EFO_0002508-8;2	0.000609142	EFO_0002508	Parkinson's disease	Parkinson's disease-8;2	10
ENSG00000198919	0	DZIP3	0.000155325	EFO_0002508-13	4.95184e-55	EFO_0002508	Parkinson's disease	Parkinson's disease-13	1
ENSG00000198920	0	KIAA0753	6.70859e-05	EFO_0002508-4;12	0.0365332	EFO_0002508	Parkinson's disease	Parkinson's disease-4;12	3
ENSG00000198952	0	SMG5	6.45356e-05	EFO_0002508-8;2	0.000609142	EFO_0002508	Parkinson's disease	Parkinson's disease-8;2	10
ENSG00000198961	0	PJA2	0.000121423	EFO_0002508-13	4.95184e-55	EFO_0002508	Parkinson's disease	Parkinson's disease-13	1
ENSG00000204174	0	NPY4R	0.000100163	EFO_0002508-1;3	6.55874e-19	EFO_0002508	Parkinson's disease	Parkinson's disease-1;3	6
ENSG00000204262	6	COL5A2	0.000773168	EFO_0002508-11	4.11413e-07	EFO_0002508	Parkinson's disease	Parkinson's disease-11	9
ENSG00000204291	0	COL15A1	0.000135495	EFO_0002508-11	4.11413e-07	EFO_0002508	Parkinson's disease	Parkinson's disease-11	9
ENSG00000204599	0	TRIM39	0.000160687	EFO_0002508-13	4.95184e-55	EFO_0002508	Parkinson's disease	Parkinson's disease-13	1
ENSG00000204628	0	RACK1	0.00017327	EFO_0002508-8;2	0.000609142	EFO_0002508	Parkinson's disease	Parkinson's disease-8;2	10
ENSG00000204640	0	NMS	0.000172861	EFO_0002508-1;1	3.71477e-08	EFO_0002508	Parkinson's disease	Parkinson's disease-1;1	7
ENSG00000204681	0	GABBR1	0.000146252	EFO_0002508-1;3	6.55874e-19	EFO_0002508	Parkinson's disease	Parkinson's disease-1;3	6
ENSG00000204852	0	TCTN1	0.000159659	EFO_0002508-4;12	0.0365332	EFO_0002508	Parkinson's disease	Parkinson's disease-4;12	3
ENSG00000204983	0	PRSS1	0.000132547	EFO_0002508-4;12	0.0365332	EFO_0002508	Parkinson's disease	Parkinson's disease-4;12	3
ENSG00000205220	0	PSMB10	0.000122308	EFO_0002508-4;11	8.21087e-07	EFO_0002508	Parkinson's disease	Parkinson's disease-4;11
ENSG00000205302	0	SNX2	0.000108611	EFO_0002508-2;14	7.18907e-09	EFO_0002508	Parkinson's disease	Parkinson's disease-2;14	2
ENSG00000205726	0	ITSN1	0.000146266	EFO_0002508-2;14	7.18907e-09	EFO_0002508	Parkinson's disease	Parkinson's disease-2;14	2
ENSG00000206384	0	COL6A6	0.000138704	EFO_0002508-11	4.11413e-07	EFO_0002508	Parkinson's disease	Parkinson's disease-11	9
ENSG00000206557	0	TRIM71	0.000122111	EFO_0002508-13	4.95184e-55	EFO_0002508	Parkinson's disease	Parkinson's disease-13	1
ENSG00000212124	0	TAS2R19	9.85109e-05	EFO_0002508-1;3	6.55874e-19	EFO_0002508	Parkinson's disease	Parkinson's disease-1;3	6
ENSG00000212126	0	TAS2R50	9.53862e-05	EFO_0002508-1;3	6.55874e-19	EFO_0002508	Parkinson's disease	Parkinson's disease-1;3	6
ENSG00000212127	0	TAS2R14	9.37609e-05	EFO_0002508-1;3	6.55874e-19	EFO_0002508	Parkinson's disease	Parkinson's disease-1;3	6
ENSG00000212128	0	TAS2R13	9.37609e-05	EFO_0002508-1;3	6.55874e-19	EFO_0002508	Parkinson's disease	Parkinson's disease-1;3	6
ENSG00000213066	0	FGFR1OP	0.000191398	EFO_0002508-4;12	0.0365332	EFO_0002508	Parkinson's disease	Parkinson's disease-4;12	3
ENSG00000213694	0	S1PR3	0.000107355	EFO_0002508-1;3	6.55874e-19	EFO_0002508	Parkinson's disease	Parkinson's disease-1;3	6
ENSG00000213741	0	RPS29	0.000150044	EFO_0002508-8;2	0.000609142	EFO_0002508	Parkinson's disease	Parkinson's disease-8;2	10
ENSG00000213903	0	LTB4R	0.000103135	EFO_0002508-1;2	9.10003e-16	EFO_0002508	Parkinson's disease	Parkinson's disease-1;2	8
ENSG00000213906	0	LTB4R2	0.000175951	EFO_0002508-1;2	9.10003e-16	EFO_0002508	Parkinson's disease	Parkinson's disease-1;2	8
ENSG00000213923	0	CSNK1E	0.000205542	EFO_0002508-4;12	0.0365332	EFO_0002508	Parkinson's disease	Parkinson's disease-4;12	3
ENSG00000213927	0	CCL27	9.46989e-05	EFO_0002508-1;3	6.55874e-19	EFO_0002508	Parkinson's disease	Parkinson's disease-1;3	6
ENSG00000214285	0	NPS	0.000146387	EFO_0002508-1;2	9.10003e-16	EFO_0002508	Parkinson's disease	Parkinson's disease-1;2	8
ENSG00000214367	0	HAUS3	9.07527e-05	EFO_0002508-4;12	0.0365332	EFO_0002508	Parkinson's disease	Parkinson's disease-4;12	3
ENSG00000214415	0	GNAT3	0.00028174	EFO_0002508-1;3	6.55874e-19	EFO_0002508	Parkinson's disease	Parkinson's disease-1;3	6
ENSG00000215018	0	COL28A1	9.93952e-05	EFO_0002508-11	4.11413e-07	EFO_0002508	Parkinson's disease	Parkinson's disease-11	9
ENSG00000215644	0	GCGR	0.000140805	EFO_0002508-1;2	9.10003e-16	EFO_0002508	Parkinson's disease	Parkinson's disease-1;2	8
ENSG00000220205	0	VAMP2	0.000295728	EFO_0002508-2;14	7.18907e-09	EFO_0002508	Parkinson's disease	Parkinson's disease-2;14	2
ENSG00000221855	0	TAS2R41	0.000103976	EFO_0002508-1;3	6.55874e-19	EFO_0002508	Parkinson's disease	Parkinson's disease-1;3	6
ENSG00000221914	0	PPP2R2A	0.000153273	EFO_0002508-8;2	0.000609142	EFO_0002508	Parkinson's disease	Parkinson's disease-8;2	10
ENSG00000221937	0	TAS2R40	9.37609e-05	EFO_0002508-1;3	6.55874e-19	EFO_0002508	Parkinson's disease	Parkinson's disease-1;3	6
ENSG00000221983	0	UBA52	0.00093346	EFO_0002508-4;11	8.21087e-07	EFO_0002508	Parkinson's disease	Parkinson's disease-4;11
ENSG00000222028	0	PSMB11	0.000114258	EFO_0002508-4;11	8.21087e-07	EFO_0002508	Parkinson's disease	Parkinson's disease-4;11
ENSG00000223496	0	EXOSC6	8.2057e-05	EFO_0002508-8;2	0.000609142	EFO_0002508	Parkinson's disease	Parkinson's disease-8;2	10
ENSG00000226761	0	TAS2R46	9.49107e-05	EFO_0002508-1;3	6.55874e-19	EFO_0002508	Parkinson's disease	Parkinson's disease-1;3	6
ENSG00000229117	0	RPL41	9.16709e-05	EFO_0002508-8;2	0.000609142	EFO_0002508	Parkinson's disease	Parkinson's disease-8;2	10
ENSG00000231500	0	RPS18	0.000165857	EFO_0002508-8;2	0.000609142	EFO_0002508	Parkinson's disease	Parkinson's disease-8;2	10
ENSG00000232810	0	TNF	0.000230022	EFO_0002508-4;11	8.21087e-07	EFO_0002508	Parkinson's disease	Parkinson's disease-4;11
ENSG00000233927	0	RPS28	0.000166074	EFO_0002508-8;2	0.000609142	EFO_0002508	Parkinson's disease	Parkinson's disease-8;2	10
ENSG00000234438	0	KBTBD13	0.000114867	EFO_0002508-13	4.95184e-55	EFO_0002508	Parkinson's disease	Parkinson's disease-13	1
ENSG00000236398	0	TAS2R39	9.37609e-05	EFO_0002508-1;3	6.55874e-19	EFO_0002508	Parkinson's disease	Parkinson's disease-1;3	6
ENSG00000239264	0	TXNDC5	0.000112911	EFO_0002508-2;14	7.18907e-09	EFO_0002508	Parkinson's disease	Parkinson's disease-2;14	2
ENSG00000239388	0	ASB14	0.000114199	EFO_0002508-13	4.95184e-55	EFO_0002508	Parkinson's disease	Parkinson's disease-13	1
ENSG00000239474	0	KLHL41	0.000117282	EFO_0002508-13	4.95184e-55	EFO_0002508	Parkinson's disease	Parkinson's disease-13	1
ENSG00000240065	0	PSMB9	0.000127034	EFO_0002508-4;11	8.21087e-07	EFO_0002508	Parkinson's disease	Parkinson's disease-4;11
ENSG00000240771	0	ARHGEF25	9.57595e-05	EFO_0002508-1;2	9.10003e-16	EFO_0002508	Parkinson's disease	Parkinson's disease-1;2	8
ENSG00000241322	0	CDRT1	0.000119761	EFO_0002508-13	4.95184e-55	EFO_0002508	Parkinson's disease	Parkinson's disease-13	1
ENSG00000241343	0	RPL36A	0.000124735	EFO_0002508-8;2	0.000609142	EFO_0002508	Parkinson's disease	Parkinson's disease-8;2	10
ENSG00000241553	0	ARPC4	0.000160087	EFO_0002508-2;14	7.18907e-09	EFO_0002508	Parkinson's disease	Parkinson's disease-2;14	2
ENSG00000241563	0	CORT	9.67957e-05	EFO_0002508-1;3	6.55874e-19	EFO_0002508	Parkinson's disease	Parkinson's disease-1;3	6
ENSG00000241685	0	ARPC1A	0.000143495	EFO_0002508-2;14	7.18907e-09	EFO_0002508	Parkinson's disease	Parkinson's disease-2;14	2
ENSG00000242372	0	EIF6	0.000136729	EFO_0002508-8;2	0.000609142	EFO_0002508	Parkinson's disease	Parkinson's disease-8;2	10
ENSG00000242616	0	GNG10	0.00027621	EFO_0002508-1;1	3.71477e-08	EFO_0002508	Parkinson's disease	Parkinson's disease-1;1	7
ENSG00000244038	0	DDOST	0.000388948	EFO_0002508-8;2	0.000609142	EFO_0002508	Parkinson's disease	Parkinson's disease-8;2	10
ENSG00000244165	0	P2RY11	0.000142678	EFO_0002508-1;2	9.10003e-16	EFO_0002508	Parkinson's disease	Parkinson's disease-1;2	8
ENSG00000244687	0	UBE2V1	0.000170872	EFO_0002508-13	4.95184e-55	EFO_0002508	Parkinson's disease	Parkinson's disease-13	1
ENSG00000249115	0	HAUS5	9.10089e-05	EFO_0002508-4;12	0.0365332	EFO_0002508	Parkinson's disease	Parkinson's disease-4;12	3
ENSG00000250506	0	CDK3	7.49222e-05	EFO_0002508-4;11	8.21087e-07	EFO_0002508	Parkinson's disease	Parkinson's disease-4;11
ENSG00000254093	0	PINX1	7.98956e-05	EFO_0002508-8;2	0.000609142	EFO_0002508	Parkinson's disease	Parkinson's disease-8;2	10
ENSG00000254772	0	EEF1G	0.000139047	EFO_0002508-8;2	0.000609142	EFO_0002508	Parkinson's disease	Parkinson's disease-8;2	10
ENSG00000255374	0	TAS2R43	9.49107e-05	EFO_0002508-1;3	6.55874e-19	EFO_0002508	Parkinson's disease	Parkinson's disease-1;3	6
ENSG00000255398	0	HCAR3	9.67121e-05	EFO_0002508-1;3	6.55874e-19	EFO_0002508	Parkinson's disease	Parkinson's disease-1;3	6
ENSG00000255837	0	TAS2R20	9.37609e-05	EFO_0002508-1;3	6.55874e-19	EFO_0002508	Parkinson's disease	Parkinson's disease-1;3	6
ENSG00000256188	0	TAS2R30	9.37609e-05	EFO_0002508-1;3	6.55874e-19	EFO_0002508	Parkinson's disease	Parkinson's disease-1;3	6
ENSG00000256436	0	TAS2R31	9.37609e-05	EFO_0002508-1;3	6.55874e-19	EFO_0002508	Parkinson's disease	Parkinson's disease-1;3	6
ENSG00000257138	0	TAS2R38	9.49107e-05	EFO_0002508-1;3	6.55874e-19	EFO_0002508	Parkinson's disease	Parkinson's disease-1;3	6
ENSG00000258839	0	MC1R	6.30386e-05	EFO_0002508-1;1	3.71477e-08	EFO_0002508	Parkinson's disease	Parkinson's disease-1;1	7
ENSG00000260836	0	AC245033.1	6.70485e-05	EFO_0002508-8;2	0.000609142	EFO_0002508	Parkinson's disease	Parkinson's disease-8;2	10
ENSG00000263809	0	AC135178.2	6.06056e-05	EFO_0002508-8;2	0.000609142	EFO_0002508	Parkinson's disease	Parkinson's disease-8;2	10
ENSG00000265681	0	RPL17	0.000152591	EFO_0002508-8;2	0.000609142	EFO_0002508	Parkinson's disease	Parkinson's disease-8;2	10
ENSG00000269190	0	FBXO17	0.000135753	EFO_0002508-13	4.95184e-55	EFO_0002508	Parkinson's disease	Parkinson's disease-13	1
ENSG00000000971	0	CFH	0.000135337	EFO_1001870-6	0.00469473	EFO_1001870	late_onset Alzheimers disease	late_onset Alzheimers disease-6
ENSG00000001626	0	CFTR	0.00016948	EFO_1001870-2;12	1.87491e-09	EFO_1001870	late_onset Alzheimers disease	late_onset Alzheimers disease-2;12	2
ENSG00000002587	0	HS3ST1	6.67034e-05	EFO_1001870-9	6.43678e-05	EFO_1001870	late_onset Alzheimers disease	late_onset Alzheimers disease-9
ENSG00000003056	0	M6PR	0.000139246	EFO_1001870-2;12	1.87491e-09	EFO_1001870	late_onset Alzheimers disease	late_onset Alzheimers disease-2;12	2
ENSG00000004897	0	CDC27	0.000215555	EFO_1001870-15	7.96521e-45	EFO_1001870	late_onset Alzheimers disease	late_onset Alzheimers disease-15	1
ENSG00000004975	0	DVL2	0.00025995	EFO_1001870-2;12	1.87491e-09	EFO_1001870	late_onset Alzheimers disease	late_onset Alzheimers disease-2;12	2
ENSG00000005108	0	THSD7A	0.000208756	EFO_1001870-4	6.84836e-17	EFO_1001870	late_onset Alzheimers disease	late_onset Alzheimers disease-4
ENSG00000005812	0	FBXL3	0.000117971	EFO_1001870-15	7.96521e-45	EFO_1001870	late_onset Alzheimers disease	late_onset Alzheimers disease-15	1
ENSG00000005884	0	ITGA3	0.000110976	EFO_1001870-5	0.000275532	EFO_1001870	late_onset Alzheimers disease	late_onset Alzheimers disease-5	9
ENSG00000005981	0	ASB4	0.000106796	EFO_1001870-15	7.96521e-45	EFO_1001870	late_onset Alzheimers disease	late_onset Alzheimers disease-15	1
ENSG00000007944	0	MYLIP	0.000154738	EFO_1001870-15	7.96521e-45	EFO_1001870	late_onset Alzheimers disease	late_onset Alzheimers disease-15	1
ENSG00000009335	0	UBE3C	0.00012389	EFO_1001870-15	7.96521e-45	EFO_1001870	late_onset Alzheimers disease	late_onset Alzheimers disease-15	1
ENSG00000010610	0	CD4	0.000147025	EFO_1001870-2;12	1.87491e-09	EFO_1001870	late_onset Alzheimers disease	late_onset Alzheimers disease-2;12	2
ENSG00000011405	0	PIK3C2A	0.000184084	EFO_1001870-2;12	1.87491e-09	EFO_1001870	late_onset Alzheimers disease	late_onset Alzheimers disease-2;12	2
ENSG00000011422	0	PLAUR	0.000128199	EFO_1001870-2;2	0.0348269	EFO_1001870	late_onset Alzheimers disease	late_onset Alzheimers disease-2;2
ENSG00000011465	0	DCN	0.000701438	EFO_1001870-9	6.43678e-05	EFO_1001870	late_onset Alzheimers disease	late_onset Alzheimers disease-9
ENSG00000013561	0	RNF14	0.00010568	EFO_1001870-15	7.96521e-45	EFO_1001870	late_onset Alzheimers disease	late_onset Alzheimers disease-15	1
ENSG00000013583	0	HEBP1	9.04387e-05	EFO_1001870-1;2	2.50252e-14	EFO_1001870	late_onset Alzheimers disease	late_onset Alzheimers disease-1;2	6
ENSG00000014123	0	UFL1	0.000139848	EFO_1001870-15	7.96521e-45	EFO_1001870	late_onset Alzheimers disease	late_onset Alzheimers disease-15	1
ENSG00000015532	0	XYLT2	0.000106203	EFO_1001870-9	6.43678e-05	EFO_1001870	late_onset Alzheimers disease	late_onset Alzheimers disease-9
ENSG00000024048	0	UBR2	0.000132725	EFO_1001870-15	7.96521e-45	EFO_1001870	late_onset Alzheimers disease	late_onset Alzheimers disease-15	1
ENSG00000027847	0	B4GALT7	0.000113799	EFO_1001870-9	6.43678e-05	EFO_1001870	late_onset Alzheimers disease	late_onset Alzheimers disease-9
ENSG00000033178	0	UBA6	0.000142922	EFO_1001870-15	7.96521e-45	EFO_1001870	late_onset Alzheimers disease	late_onset Alzheimers disease-15	1
ENSG00000034677	0	RNF19A	0.0001076	EFO_1001870-15	7.96521e-45	EFO_1001870	late_onset Alzheimers disease	late_onset Alzheimers disease-15	1
ENSG00000036828	0	CASR	0.000135849	EFO_1001870-1;3	9.90954e-07	EFO_1001870	late_onset Alzheimers disease	late_onset Alzheimers disease-1;3	7
ENSG00000038427	0	VCAN	0.000137532	EFO_1001870-9	6.43678e-05	EFO_1001870	late_onset Alzheimers disease	late_onset Alzheimers disease-9
ENSG00000038945	0	MSR1	0.000251565	EFO_1001870-5	0.000275532	EFO_1001870	late_onset Alzheimers disease	late_onset Alzheimers disease-5	9
ENSG00000040731	0	CDH10	0.000134232	EFO_1001870-16	8.18604e-05	EFO_1001870	late_onset Alzheimers disease	late_onset Alzheimers disease-16
ENSG00000042753	0	AP2S1	0.000172142	EFO_1001870-2;12	1.87491e-09	EFO_1001870	late_onset Alzheimers disease	late_onset Alzheimers disease-2;12	2
ENSG00000047579	0	DTNBP1	0.000184616	EFO_1001870-2;12	1.87491e-09	EFO_1001870	late_onset Alzheimers disease	late_onset Alzheimers disease-2;12	2
ENSG00000049089	0	COL9A2	0.0001233	EFO_1001870-5	0.000275532	EFO_1001870	late_onset Alzheimers disease	late_onset Alzheimers disease-5	9
ENSG00000049192	0	ADAMTS6	0.000163965	EFO_1001870-4	6.84836e-17	EFO_1001870	late_onset Alzheimers disease	late_onset Alzheimers disease-4
ENSG00000049245	0	VAMP3	0.000214705	EFO_1001870-2;12	1.87491e-09	EFO_1001870	late_onset Alzheimers disease	late_onset Alzheimers disease-2;12	2
ENSG00000049759	0	NEDD4L	0.00016346	EFO_1001870-15	7.96521e-45	EFO_1001870	late_onset Alzheimers disease	late_onset Alzheimers disease-15	1
ENSG00000050628	0	PTGER3	0.000253391	EFO_1001870-1;2	2.50252e-14	EFO_1001870	late_onset Alzheimers disease	late_onset Alzheimers disease-1;2	6
ENSG00000050767	0	COL23A1	9.73269e-05	EFO_1001870-5	0.000275532	EFO_1001870	late_onset Alzheimers disease	late_onset Alzheimers disease-5	9
ENSG00000053900	0	ANAPC4	0.000177591	EFO_1001870-15	7.96521e-45	EFO_1001870	late_onset Alzheimers disease	late_onset Alzheimers disease-15	1
ENSG00000059145	0	UNKL	0.000130284	EFO_1001870-15	7.96521e-45	EFO_1001870	late_onset Alzheimers disease	late_onset Alzheimers disease-15	1
ENSG00000060718	0	COL11A1	9.7739e-05	EFO_1001870-5	0.000275532	EFO_1001870	late_onset Alzheimers disease	late_onset Alzheimers disease-5	9
ENSG00000062038	0	CDH3	0.000134296	EFO_1001870-16	8.18604e-05	EFO_1001870	late_onset Alzheimers disease	late_onset Alzheimers disease-16
ENSG00000063245	0	EPN1	0.000132247	EFO_1001870-2;12	1.87491e-09	EFO_1001870	late_onset Alzheimers disease	late_onset Alzheimers disease-2;12	2
ENSG00000063660	0	GPC1	0.00055594	EFO_1001870-9	6.43678e-05	EFO_1001870	late_onset Alzheimers disease	late_onset Alzheimers disease-9
ENSG00000064547	0	LPAR2	0.00015024	EFO_1001870-1;3	9.90954e-07	EFO_1001870	late_onset Alzheimers disease	late_onset Alzheimers disease-1;3	7
ENSG00000064726	0	BTBD1	0.000137678	EFO_1001870-15	7.96521e-45	EFO_1001870	late_onset Alzheimers disease	late_onset Alzheimers disease-15	1
ENSG00000065135	0	GNAI3	0.000209738	EFO_1001870-1;2	2.50252e-14	EFO_1001870	late_onset Alzheimers disease	late_onset Alzheimers disease-1;2	6
ENSG00000065609	0	SNAP91	0.000103273	EFO_1001870-2;12	1.87491e-09	EFO_1001870	late_onset Alzheimers disease	late_onset Alzheimers disease-2;12	2
ENSG00000065618	0	COL17A1	9.37524e-05	EFO_1001870-5	0.000275532	EFO_1001870	late_onset Alzheimers disease	late_onset Alzheimers disease-5	9
ENSG00000065802	0	ASB1	0.000104449	EFO_1001870-15	7.96521e-45	EFO_1001870	late_onset Alzheimers disease	late_onset Alzheimers disease-15	1
ENSG00000067715	0	SYT1	0.00015775	EFO_1001870-2;12	1.87491e-09	EFO_1001870	late_onset Alzheimers disease	late_onset Alzheimers disease-2;12	2
ENSG00000069482	0	GAL	0.000110426	EFO_1001870-1;2	2.50252e-14	EFO_1001870	late_onset Alzheimers disease	late_onset Alzheimers disease-1;2	6
ENSG00000069696	0	DRD4	8.81388e-05	EFO_1001870-1;2	2.50252e-14	EFO_1001870	late_onset Alzheimers disease	late_onset Alzheimers disease-1;2	6
ENSG00000069869	0	NEDD4	0.000140869	EFO_1001870-15	7.96521e-45	EFO_1001870	late_onset Alzheimers disease	late_onset Alzheimers disease-15	1
ENSG00000069966	0	GNB5	0.000228774	EFO_1001870-1;3	9.90954e-07	EFO_1001870	late_onset Alzheimers disease	late_onset Alzheimers disease-1;3	7
ENSG00000070423	0	RNF126	0.00012164	EFO_1001870-15	7.96521e-45	EFO_1001870	late_onset Alzheimers disease	late_onset Alzheimers disease-15	1
ENSG00000070614	0	NDST1	7.07122e-05	EFO_1001870-9	6.43678e-05	EFO_1001870	late_onset Alzheimers disease	late_onset Alzheimers disease-9
ENSG00000072134	0	EPN2	0.000128872	EFO_1001870-2;12	1.87491e-09	EFO_1001870	late_onset Alzheimers disease	late_onset Alzheimers disease-2;12	2
ENSG00000072201	0	LNX1	0.000416822	EFO_1001870-15	7.96521e-45	EFO_1001870	late_onset Alzheimers disease	late_onset Alzheimers disease-15	1
ENSG00000072274	0	TFRC	0.000234922	EFO_1001870-2;12	1.87491e-09	EFO_1001870	late_onset Alzheimers disease	late_onset Alzheimers disease-2;12	2
ENSG00000072401	0	UBE2D1	0.000212578	EFO_1001870-15	7.96521e-45	EFO_1001870	late_onset Alzheimers disease	late_onset Alzheimers disease-15	1
ENSG00000072682	0	P4HA2	0.000134941	EFO_1001870-5	0.000275532	EFO_1001870	late_onset Alzheimers disease	late_onset Alzheimers disease-5	9
ENSG00000072803	0	FBXW11	0.000229177	EFO_1001870-15	7.96521e-45	EFO_1001870	late_onset Alzheimers disease	late_onset Alzheimers disease-15	1
ENSG00000072958	0	AP1M1	0.001233	EFO_1001870-2;12	1.87491e-09	EFO_1001870	late_onset Alzheimers disease	late_onset Alzheimers disease-2;12	2
ENSG00000073060	0	SCARB1	0.000281599	EFO_1001870-2;2	0.0348269	EFO_1001870	late_onset Alzheimers disease	late_onset Alzheimers disease-2;2
ENSG00000073921	0	PICALM	0.000186764	EFO_1001870-2;12	1.87491e-09	EFO_1001870	late_onset Alzheimers disease	late_onset Alzheimers disease-2;12	2
ENSG00000076321	0	KLHL20	0.000143442	EFO_1001870-15	7.96521e-45	EFO_1001870	late_onset Alzheimers disease	late_onset Alzheimers disease-15	1
ENSG00000076356	0	PLXNA2	5.96049e-05	EFO_1001870-2;2	0.0348269	EFO_1001870	late_onset Alzheimers disease	late_onset Alzheimers disease-2;2
ENSG00000076554	0	TPD52	6.85015e-05	EFO_1001870-2;12	1.87491e-09	EFO_1001870	late_onset Alzheimers disease	late_onset Alzheimers disease-2;12	2
ENSG00000076716	0	GPC4	0.000501276	EFO_1001870-9	6.43678e-05	EFO_1001870	late_onset Alzheimers disease	late_onset Alzheimers disease-9
ENSG00000077721	0	UBE2A	0.00013918	EFO_1001870-15	7.96521e-45	EFO_1001870	late_onset Alzheimers disease	late_onset Alzheimers disease-15	1
ENSG00000077943	0	ITGA8	9.53162e-05	EFO_1001870-5	0.000275532	EFO_1001870	late_onset Alzheimers disease	late_onset Alzheimers disease-5	9
ENSG00000078053	0	AMPH	0.000111895	EFO_1001870-2;12	1.87491e-09	EFO_1001870	late_onset Alzheimers disease	late_onset Alzheimers disease-2;12	2
ENSG00000078140	0	UBE2K	0.000136902	EFO_1001870-15	7.96521e-45	EFO_1001870	late_onset Alzheimers disease	late_onset Alzheimers disease-15	1
ENSG00000078269	0	SYNJ2	0.000152748	EFO_1001870-2;12	1.87491e-09	EFO_1001870	late_onset Alzheimers disease	late_onset Alzheimers disease-2;12	2
ENSG00000078295	0	ADCY2	0.000164425	EFO_1001870-1;2	2.50252e-14	EFO_1001870	late_onset Alzheimers disease	late_onset Alzheimers disease-1;2	6
ENSG00000078747	0	ITCH	0.000178989	EFO_1001870-15	7.96521e-45	EFO_1001870	late_onset Alzheimers disease	late_onset Alzheimers disease-15	1
ENSG00000078967	0	UBE2D4	0.000120086	EFO_1001870-15	7.96521e-45	EFO_1001870	late_onset Alzheimers disease	late_onset Alzheimers disease-15	1
ENSG00000079112	0	CDH17	0.000137987	EFO_1001870-16	8.18604e-05	EFO_1001870	late_onset Alzheimers disease	late_onset Alzheimers disease-16
ENSG00000079805	0	DNM2	0.000217709	EFO_1001870-2;12	1.87491e-09	EFO_1001870	late_onset Alzheimers disease	late_onset Alzheimers disease-2;12	2
ENSG00000079999	0	KEAP1	0.000179674	EFO_1001870-15	7.96521e-45	EFO_1001870	late_onset Alzheimers disease	late_onset Alzheimers disease-15	1
ENSG00000080573	0	COL5A3	9.60864e-05	EFO_1001870-5	0.000275532	EFO_1001870	late_onset Alzheimers disease	late_onset Alzheimers disease-5	9
ENSG00000080815	0	PSEN1	0.000288949	EFO_1001870-2;2	0.0348269	EFO_1001870	late_onset Alzheimers disease	late_onset Alzheimers disease-2;2
ENSG00000081041	0	CXCL2	9.019e-05	EFO_1001870-1;2	2.50252e-14	EFO_1001870	late_onset Alzheimers disease	late_onset Alzheimers disease-1;2	6
ENSG00000081052	0	COL4A4	0.000115582	EFO_1001870-5	0.000275532	EFO_1001870	late_onset Alzheimers disease	late_onset Alzheimers disease-5	9
ENSG00000081138	5.39794	CDH7	0.00129255	EFO_1001870-16	8.18604e-05	EFO_1001870	late_onset Alzheimers disease	late_onset Alzheimers disease-16
ENSG00000081307	0	UBA5	0.000135925	EFO_1001870-15	7.96521e-45	EFO_1001870	late_onset Alzheimers disease	late_onset Alzheimers disease-15	1
ENSG00000081479	0	LRP2	0.000446041	EFO_1001870-2;12	1.87491e-09	EFO_1001870	late_onset Alzheimers disease	late_onset Alzheimers disease-2;12	2
ENSG00000082556	0	OPRK1	8.77288e-05	EFO_1001870-1;2	2.50252e-14	EFO_1001870	late_onset Alzheimers disease	late_onset Alzheimers disease-1;2	6
ENSG00000082684	0	SEMA5B	0.000169111	EFO_1001870-4	6.84836e-17	EFO_1001870	late_onset Alzheimers disease	late_onset Alzheimers disease-4
ENSG00000083635	0	NUFIP1	9.25091e-05	EFO_1001870-2;2	0.0348269	EFO_1001870	late_onset Alzheimers disease	late_onset Alzheimers disease-2;2
ENSG00000084636	0	COL16A1	8.96483e-05	EFO_1001870-5	0.000275532	EFO_1001870	late_onset Alzheimers disease	late_onset Alzheimers disease-5	9
ENSG00000084674	0	APOB	0.000637421	EFO_1001870-2;12	1.87491e-09	EFO_1001870	late_onset Alzheimers disease	late_onset Alzheimers disease-2;12	2
ENSG00000085265	0	FCN1	6.92995e-05	EFO_1001870-6	0.00469473	EFO_1001870	late_onset Alzheimers disease	late_onset Alzheimers disease-6
ENSG00000085382	5.69897	HACE1	0.0013941	EFO_1001870-15	7.96521e-45	EFO_1001870	late_onset Alzheimers disease	late_onset Alzheimers disease-15	1
ENSG00000085733	0	CTTN	0.000230804	EFO_1001870-2;12	1.87491e-09	EFO_1001870	late_onset Alzheimers disease	late_onset Alzheimers disease-2;12	2
ENSG00000085832	0	EPS15	0.000151282	EFO_1001870-2;12	1.87491e-09	EFO_1001870	late_onset Alzheimers disease	late_onset Alzheimers disease-2;12	2
ENSG00000086062	0	B4GALT1	8.44532e-05	EFO_1001870-2;2	0.0348269	EFO_1001870	late_onset Alzheimers disease	late_onset Alzheimers disease-2;2
ENSG00000086758	0	HUWE1	0.000170193	EFO_1001870-15	7.96521e-45	EFO_1001870	late_onset Alzheimers disease	late_onset Alzheimers disease-15	1
ENSG00000087116	0	ADAMTS2	0.000192569	EFO_1001870-4	6.84836e-17	EFO_1001870	late_onset Alzheimers disease	late_onset Alzheimers disease-4
ENSG00000087237	0	CETP	0.000296219	EFO_1001870-2;2	0.0348269	EFO_1001870	late_onset Alzheimers disease	late_onset Alzheimers disease-2;2
ENSG00000087448	0	KLHL42	0.000132561	EFO_1001870-15	7.96521e-45	EFO_1001870	late_onset Alzheimers disease	late_onset Alzheimers disease-15	1
ENSG00000087460	0	GNAS	9.71144e-05	EFO_1001870-1;3	9.90954e-07	EFO_1001870	late_onset Alzheimers disease	late_onset Alzheimers disease-1;3	7
ENSG00000089006	0	SNX5	7.23476e-05	EFO_1001870-2;12	1.87491e-09	EFO_1001870	late_onset Alzheimers disease	late_onset Alzheimers disease-2;12	2
ENSG00000089053	0	ANAPC5	0.000185441	EFO_1001870-15	7.96521e-45	EFO_1001870	late_onset Alzheimers disease	late_onset Alzheimers disease-15	1
ENSG00000089818	0	NECAP1	0.00013579	EFO_1001870-2;12	1.87491e-09	EFO_1001870	late_onset Alzheimers disease	late_onset Alzheimers disease-2;12	2
ENSG00000090530	0	P3H2	8.43188e-05	EFO_1001870-5	0.000275532	EFO_1001870	late_onset Alzheimers disease	late_onset Alzheimers disease-5	9
ENSG00000091513	0	TF	0.000223008	EFO_1001870-2;12	1.87491e-09	EFO_1001870	late_onset Alzheimers disease	late_onset Alzheimers disease-2;12	2
ENSG00000092148	0	HECTD1	0.000140509	EFO_1001870-15	7.96521e-45	EFO_1001870	late_onset Alzheimers disease	late_onset Alzheimers disease-15	1
ENSG00000092758	0	COL9A3	0.000120041	EFO_1001870-5	0.000275532	EFO_1001870	late_onset Alzheimers disease	late_onset Alzheimers disease-5	9
ENSG00000094880	0	CDC23	0.000268146	EFO_1001870-15	7.96521e-45	EFO_1001870	late_onset Alzheimers disease	late_onset Alzheimers disease-15	1
ENSG00000099250	0	NRP1	6.97874e-05	EFO_1001870-2;2	0.0348269	EFO_1001870	late_onset Alzheimers disease	late_onset Alzheimers disease-2;2
ENSG00000099364	0	FBXL19	0.000118448	EFO_1001870-15	7.96521e-45	EFO_1001870	late_onset Alzheimers disease	late_onset Alzheimers disease-15	1
ENSG00000099804	0	CDC34	0.000114131	EFO_1001870-15	7.96521e-45	EFO_1001870	late_onset Alzheimers disease	late_onset Alzheimers disease-15	1
ENSG00000099910	0	KLHL22	0.000128136	EFO_1001870-15	7.96521e-45	EFO_1001870	late_onset Alzheimers disease	late_onset Alzheimers disease-15	1
ENSG00000100077	0	GRK3	0.000136256	EFO_1001870-1;2	2.50252e-14	EFO_1001870	late_onset Alzheimers disease	late_onset Alzheimers disease-1;2	6
ENSG00000100225	0	FBXO7	0.000137329	EFO_1001870-15	7.96521e-45	EFO_1001870	late_onset Alzheimers disease	late_onset Alzheimers disease-15	1
ENSG00000100266	0	PACSIN2	0.000154738	EFO_1001870-2;12	1.87491e-09	EFO_1001870	late_onset Alzheimers disease	late_onset Alzheimers disease-2;12	2
ENSG00000100280	0	AP1B1	0.000113137	EFO_1001870-2;12	1.87491e-09	EFO_1001870	late_onset Alzheimers disease	late_onset Alzheimers disease-2;12	2
ENSG00000100292	0	HMOX1	7.22726e-05	EFO_1001870-2;2	0.0348269	EFO_1001870	late_onset Alzheimers disease	late_onset Alzheimers disease-2;2
ENSG00000100387	0	RBX1	0.000250362	EFO_1001870-15	7.96521e-45	EFO_1001870	late_onset Alzheimers disease	late_onset Alzheimers disease-15	1
ENSG00000100505	0	TRIM9	0.000122039	EFO_1001870-15	7.96521e-45	EFO_1001870	late_onset Alzheimers disease	late_onset Alzheimers disease-15	1
ENSG00000100628	0	ASB2	0.000105629	EFO_1001870-15	7.96521e-45	EFO_1001870	late_onset Alzheimers disease	late_onset Alzheimers disease-15	1
ENSG00000100739	0	BDKRB1	0.000155053	EFO_1001870-1;3	9.90954e-07	EFO_1001870	late_onset Alzheimers disease	late_onset Alzheimers disease-1;3	7
ENSG00000100979	0	PLTP	0.000280145	EFO_1001870-2;2	0.0348269	EFO_1001870	late_onset Alzheimers disease	late_onset Alzheimers disease-2;2
ENSG00000101180	0	HRH3	8.59534e-05	EFO_1001870-1;2	2.50252e-14	EFO_1001870	late_onset Alzheimers disease	late_onset Alzheimers disease-1;2	6
ENSG00000101203	0	COL20A1	8.79992e-05	EFO_1001870-5	0.000275532	EFO_1001870	late_onset Alzheimers disease	late_onset Alzheimers disease-5	9
ENSG00000101327	0	PDYN	9.42244e-05	EFO_1001870-1;2	2.50252e-14	EFO_1001870	late_onset Alzheimers disease	late_onset Alzheimers disease-1;2	6
ENSG00000102048	0	ASB9	0.000119788	EFO_1001870-15	7.96521e-45	EFO_1001870	late_onset Alzheimers disease	late_onset Alzheimers disease-15	1
ENSG00000102125	0	TAZ	0.000200569	EFO_1001870-2;2	0.0348269	EFO_1001870	late_onset Alzheimers disease	late_onset Alzheimers disease-2;2
ENSG00000102858	0	MGRN1	0.000120173	EFO_1001870-15	7.96521e-45	EFO_1001870	late_onset Alzheimers disease	late_onset Alzheimers disease-15	1
ENSG00000103264	0	FBXO31	0.000113037	EFO_1001870-15	7.96521e-45	EFO_1001870	late_onset Alzheimers disease	late_onset Alzheimers disease-15	1
ENSG00000103266	0	STUB1	0.000181317	EFO_1001870-15	7.96521e-45	EFO_1001870	late_onset Alzheimers disease	late_onset Alzheimers disease-15	1
ENSG00000103363	0	ELOB	0.000166094	EFO_1001870-15	7.96521e-45	EFO_1001870	late_onset Alzheimers disease	late_onset Alzheimers disease-15	1
ENSG00000103489	0	XYLT1	8.8836e-05	EFO_1001870-9	6.43678e-05	EFO_1001870	late_onset Alzheimers disease	late_onset Alzheimers disease-9
ENSG00000103657	0	HERC1	0.000133189	EFO_1001870-15	7.96521e-45	EFO_1001870	late_onset Alzheimers disease	late_onset Alzheimers disease-15	1
ENSG00000104164	0	BLOC1S6	6.9523e-05	EFO_1001870-2;12	1.87491e-09	EFO_1001870	late_onset Alzheimers disease	late_onset Alzheimers disease-2;12	2
ENSG00000104870	0	FCGRT	6.04852e-05	EFO_1001870-2;2	0.0348269	EFO_1001870	late_onset Alzheimers disease	late_onset Alzheimers disease-2;2
ENSG00000104901	0	DKKL1	0.000119229	EFO_1001870-2;2	0.0348269	EFO_1001870	late_onset Alzheimers disease	late_onset Alzheimers disease-2;2
ENSG00000104969	0	SGTA	0.000177236	EFO_1001870-2;2	0.0348269	EFO_1001870	late_onset Alzheimers disease	late_onset Alzheimers disease-2;2
ENSG00000105325	0	FZR1	0.000188485	EFO_1001870-15	7.96521e-45	EFO_1001870	late_onset Alzheimers disease	late_onset Alzheimers disease-15	1
ENSG00000105369	0	CD79A	0.000201055	EFO_1001870-2;2	0.0348269	EFO_1001870	late_onset Alzheimers disease	late_onset Alzheimers disease-2;2
ENSG00000105854	0	PON2	0.000106396	EFO_1001870-2;2	0.0348269	EFO_1001870	late_onset Alzheimers disease	late_onset Alzheimers disease-2;2
ENSG00000105855	0	ITGB8	9.53679e-05	EFO_1001870-5	0.000275532	EFO_1001870	late_onset Alzheimers disease	late_onset Alzheimers disease-5	9
ENSG00000105974	0	CAV1	9.97181e-05	EFO_1001870-2;2	0.0348269	EFO_1001870	late_onset Alzheimers disease	late_onset Alzheimers disease-2;2
ENSG00000106018	0	VIPR2	0.000107891	EFO_1001870-1;3	9.90954e-07	EFO_1001870	late_onset Alzheimers disease	late_onset Alzheimers disease-1;3	7
ENSG00000106299	0	WASL	0.000175553	EFO_1001870-2;12	1.87491e-09	EFO_1001870	late_onset Alzheimers disease	late_onset Alzheimers disease-2;12	2
ENSG00000106367	0	AP1S1	7.89148e-05	EFO_1001870-2;12	1.87491e-09	EFO_1001870	late_onset Alzheimers disease	late_onset Alzheimers disease-2;12	2
ENSG00000106397	0	PLOD3	0.000131641	EFO_1001870-5	0.000275532	EFO_1001870	late_onset Alzheimers disease	late_onset Alzheimers disease-5	9
ENSG00000106804	0	C5	0.000197249	EFO_1001870-1;2	2.50252e-14	EFO_1001870	late_onset Alzheimers disease	late_onset Alzheimers disease-1;2	6
ENSG00000106952	0	TNFSF8	5.97733e-05	EFO_1001870-2;2	0.0348269	EFO_1001870	late_onset Alzheimers disease	late_onset Alzheimers disease-2;2
ENSG00000106976	0	DNM1	0.000183334	EFO_1001870-2;12	1.87491e-09	EFO_1001870	late_onset Alzheimers disease	late_onset Alzheimers disease-2;12	2
ENSG00000107175	0	CREB3	0.00021082	EFO_1001870-2;2	0.0348269	EFO_1001870	late_onset Alzheimers disease	late_onset Alzheimers disease-2;2
ENSG00000107295	0	SH3GL2	0.000180364	EFO_1001870-2;12	1.87491e-09	EFO_1001870	late_onset Alzheimers disease	late_onset Alzheimers disease-2;12	2
ENSG00000107341	0	UBE2R2	0.000119079	EFO_1001870-15	7.96521e-45	EFO_1001870	late_onset Alzheimers disease	late_onset Alzheimers disease-15	1
ENSG00000107562	0	CXCL12	0.000148382	EFO_1001870-1;2	2.50252e-14	EFO_1001870	late_onset Alzheimers disease	late_onset Alzheimers disease-1;2	6
ENSG00000107679	0	PLEKHA1	7.63154e-05	EFO_1001870-2;2	0.0348269	EFO_1001870	late_onset Alzheimers disease	late_onset Alzheimers disease-2;2
ENSG00000107872	0	FBXL15	0.000106622	EFO_1001870-15	7.96521e-45	EFO_1001870	late_onset Alzheimers disease	late_onset Alzheimers disease-15	1
ENSG00000108094	0	CUL2	0.000336176	EFO_1001870-15	7.96521e-45	EFO_1001870	late_onset Alzheimers disease	late_onset Alzheimers disease-15	1
ENSG00000108106	0	UBE2S	0.000146537	EFO_1001870-15	7.96521e-45	EFO_1001870	late_onset Alzheimers disease	late_onset Alzheimers disease-15	1
ENSG00000108306	0	FBXL20	0.000105747	EFO_1001870-15	7.96521e-45	EFO_1001870	late_onset Alzheimers disease	late_onset Alzheimers disease-15	1
ENSG00000108395	0	TRIM37	0.000161637	EFO_1001870-15	7.96521e-45	EFO_1001870	late_onset Alzheimers disease	late_onset Alzheimers disease-15	1
ENSG00000108774	0	RAB5C	0.000229955	EFO_1001870-2;12	1.87491e-09	EFO_1001870	late_onset Alzheimers disease	late_onset Alzheimers disease-2;12	2
ENSG00000108821	0	COL1A1	0.000170205	EFO_1001870-5	0.000275532	EFO_1001870	late_onset Alzheimers disease	late_onset Alzheimers disease-5	9
ENSG00000108849	0	PPY	9.06495e-05	EFO_1001870-1;2	2.50252e-14	EFO_1001870	late_onset Alzheimers disease	late_onset Alzheimers disease-1;2	6
ENSG00000108854	0	SMURF2	0.000170152	EFO_1001870-15	7.96521e-45	EFO_1001870	late_onset Alzheimers disease	late_onset Alzheimers disease-15	1
ENSG00000109046	0	WSB1	0.000105455	EFO_1001870-15	7.96521e-45	EFO_1001870	late_onset Alzheimers disease	late_onset Alzheimers disease-15	1
ENSG00000109255	0	NMU	0.000153293	EFO_1001870-1;3	9.90954e-07	EFO_1001870	late_onset Alzheimers disease	late_onset Alzheimers disease-1;3	7
ENSG00000109332	0	UBE2D3	0.000137594	EFO_1001870-15	7.96521e-45	EFO_1001870	late_onset Alzheimers disease	late_onset Alzheimers disease-15	1
ENSG00000109466	0	KLHL2	0.000153712	EFO_1001870-15	7.96521e-45	EFO_1001870	late_onset Alzheimers disease	late_onset Alzheimers disease-15	1
ENSG00000109670	0	FBXW7	0.000160674	EFO_1001870-15	7.96521e-45	EFO_1001870	late_onset Alzheimers disease	late_onset Alzheimers disease-15	1
ENSG00000109790	0	KLHL5	0.0001072	EFO_1001870-15	7.96521e-45	EFO_1001870	late_onset Alzheimers disease	late_onset Alzheimers disease-15	1
ENSG00000109906	0	ZBTB16	0.000186575	EFO_1001870-15	7.96521e-45	EFO_1001870	late_onset Alzheimers disease	late_onset Alzheimers disease-15	1
ENSG00000109956	0	B3GAT1	9.22656e-05	EFO_1001870-9	6.43678e-05	EFO_1001870	late_onset Alzheimers disease	late_onset Alzheimers disease-9
ENSG00000110244	0	APOA4	0.000379971	EFO_1001870-9	6.43678e-05	EFO_1001870	late_onset Alzheimers disease	late_onset Alzheimers disease-9
ENSG00000110245	0	APOC3	0.00042835	EFO_1001870-9	6.43678e-05	EFO_1001870	late_onset Alzheimers disease	late_onset Alzheimers disease-9
ENSG00000110344	0	UBE4A	0.000128694	EFO_1001870-15	7.96521e-45	EFO_1001870	late_onset Alzheimers disease	late_onset Alzheimers disease-15	1
ENSG00000110484	0	SCGB2A2	8.33651e-05	EFO_1001870-9	6.43678e-05	EFO_1001870	late_onset Alzheimers disease	late_onset Alzheimers disease-9
ENSG00000111229	0	ARPC3	0.000205633	EFO_1001870-2;12	1.87491e-09	EFO_1001870	late_onset Alzheimers disease	late_onset Alzheimers disease-2;12	2
ENSG00000111540	0	RAB5B	0.000137391	EFO_1001870-2;12	1.87491e-09	EFO_1001870	late_onset Alzheimers disease	late_onset Alzheimers disease-2;12	2
ENSG00000111664	0	GNB3	0.000212856	EFO_1001870-1;3	9.90954e-07	EFO_1001870	late_onset Alzheimers disease	late_onset Alzheimers disease-1;3	7
ENSG00000111671	0	SPSB2	0.000107704	EFO_1001870-15	7.96521e-45	EFO_1001870	late_onset Alzheimers disease	late_onset Alzheimers disease-15	1
ENSG00000111799	0	COL12A1	8.65399e-05	EFO_1001870-5	0.000275532	EFO_1001870	late_onset Alzheimers disease	late_onset Alzheimers disease-5	9
ENSG00000112038	0	OPRM1	0.000139142	EFO_1001870-1;2	2.50252e-14	EFO_1001870	late_onset Alzheimers disease	late_onset Alzheimers disease-1;2	6
ENSG00000112146	0	FBXO9	0.000107762	EFO_1001870-15	7.96521e-45	EFO_1001870	late_onset Alzheimers disease	late_onset Alzheimers disease-15	1
ENSG00000112234	0	FBXL4	0.00013134	EFO_1001870-15	7.96521e-45	EFO_1001870	late_onset Alzheimers disease	late_onset Alzheimers disease-15	1
ENSG00000112280	0	COL9A1	0.000120918	EFO_1001870-5	0.000275532	EFO_1001870	late_onset Alzheimers disease	late_onset Alzheimers disease-5	9
ENSG00000112309	0	B3GAT2	0.000140434	EFO_1001870-9	6.43678e-05	EFO_1001870	late_onset Alzheimers disease	late_onset Alzheimers disease-9
ENSG00000112486	0	CCR6	9.8336e-05	EFO_1001870-1;2	2.50252e-14	EFO_1001870	late_onset Alzheimers disease	late_onset Alzheimers disease-1;2	6
ENSG00000112902	0	SEMA5A	0.00016344	EFO_1001870-4	6.84836e-17	EFO_1001870	late_onset Alzheimers disease	late_onset Alzheimers disease-4
ENSG00000113100	0	CDH9	0.000131145	EFO_1001870-16	8.18604e-05	EFO_1001870	late_onset Alzheimers disease	late_onset Alzheimers disease-16
ENSG00000113262	0	GRM6	9.04678e-05	EFO_1001870-1;2	2.50252e-14	EFO_1001870	late_onset Alzheimers disease	late_onset Alzheimers disease-1;2	6
ENSG00000113269	0	RNF130	0.000120809	EFO_1001870-15	7.96521e-45	EFO_1001870	late_onset Alzheimers disease	late_onset Alzheimers disease-15	1
ENSG00000113282	0	CLINT1	8.29532e-05	EFO_1001870-2;12	1.87491e-09	EFO_1001870	late_onset Alzheimers disease	late_onset Alzheimers disease-2;12	2
ENSG00000113361	0	CDH6	0.000129853	EFO_1001870-16	8.18604e-05	EFO_1001870	late_onset Alzheimers disease	late_onset Alzheimers disease-16
ENSG00000113441	0	LNPEP	6.37471e-05	EFO_1001870-2;2	0.0348269	EFO_1001870	late_onset Alzheimers disease	late_onset Alzheimers disease-2;2
ENSG00000113532	0	ST8SIA4	5.94296e-05	EFO_1001870-2;2	0.0348269	EFO_1001870	late_onset Alzheimers disease	late_onset Alzheimers disease-2;2
ENSG00000113558	0	SKP1	0.00024129	EFO_1001870-15	7.96521e-45	EFO_1001870	late_onset Alzheimers disease	late_onset Alzheimers disease-15	1
ENSG00000113889	0	KNG1	0.000247455	EFO_1001870-1;3	9.90954e-07	EFO_1001870	late_onset Alzheimers disease	late_onset Alzheimers disease-1;3	7
ENSG00000114062	0	UBE3A	0.000185986	EFO_1001870-15	7.96521e-45	EFO_1001870	late_onset Alzheimers disease	late_onset Alzheimers disease-15	1
ENSG00000114115	0	RBP1	0.00033797	EFO_1001870-9	6.43678e-05	EFO_1001870	late_onset Alzheimers disease	late_onset Alzheimers disease-9
ENSG00000114125	0	RNF7	0.000108248	EFO_1001870-15	7.96521e-45	EFO_1001870	late_onset Alzheimers disease	late_onset Alzheimers disease-15	1
ENSG00000114251	0	WNT5A	0.000162968	EFO_1001870-2;12	1.87491e-09	EFO_1001870	late_onset Alzheimers disease	late_onset Alzheimers disease-2;12	2
ENSG00000114270	0	COL7A1	0.000132778	EFO_1001870-5	0.000275532	EFO_1001870	late_onset Alzheimers disease	late_onset Alzheimers disease-5	9
ENSG00000114353	0	GNAI2	0.000233777	EFO_1001870-1;2	2.50252e-14	EFO_1001870	late_onset Alzheimers disease	late_onset Alzheimers disease-1;2	6
ENSG00000114423	0	CBLB	0.000190132	EFO_1001870-15	7.96521e-45	EFO_1001870	late_onset Alzheimers disease	late_onset Alzheimers disease-15	1
ENSG00000114450	0	GNB4	0.000231574	EFO_1001870-1;3	9.90954e-07	EFO_1001870	late_onset Alzheimers disease	late_onset Alzheimers disease-1;3	7
ENSG00000114554	0	PLXNA1	0.000241404	EFO_1001870-2;2	0.0348269	EFO_1001870	late_onset Alzheimers disease	late_onset Alzheimers disease-2;2
ENSG00000114646	0	CSPG5	0.000122474	EFO_1001870-9	6.43678e-05	EFO_1001870	late_onset Alzheimers disease	late_onset Alzheimers disease-9
ENSG00000114812	0	VIPR1	5.95118e-05	EFO_1001870-1;3	9.90954e-07	EFO_1001870	late_onset Alzheimers disease	late_onset Alzheimers disease-1;3	7
ENSG00000114956	0	DGUOK	7.28258e-05	EFO_1001870-2;2	0.0348269	EFO_1001870	late_onset Alzheimers disease	late_onset Alzheimers disease-2;2
ENSG00000115009	0	CCL20	8.97769e-05	EFO_1001870-1;2	2.50252e-14	EFO_1001870	late_onset Alzheimers disease	late_onset Alzheimers disease-1;2	6
ENSG00000115091	0	ACTR3	0.000184011	EFO_1001870-2;12	1.87491e-09	EFO_1001870	late_onset Alzheimers disease	late_onset Alzheimers disease-2;12	2
ENSG00000115138	0	POMC	0.000165209	EFO_1001870-1;2	2.50252e-14	EFO_1001870	late_onset Alzheimers disease	late_onset Alzheimers disease-1;2	6
ENSG00000115221	0	ITGB6	8.20643e-05	EFO_1001870-5	0.000275532	EFO_1001870	late_onset Alzheimers disease	late_onset Alzheimers disease-5	9
ENSG00000115232	0	ITGA4	0.000111966	EFO_1001870-5	0.000275532	EFO_1001870	late_onset Alzheimers disease	late_onset Alzheimers disease-5	9
ENSG00000115884	0	SDC1	0.000583803	EFO_1001870-9	6.43678e-05	EFO_1001870	late_onset Alzheimers disease	late_onset Alzheimers disease-9
ENSG00000115977	0	AAK1	0.000115391	EFO_1001870-2;12	1.87491e-09	EFO_1001870	late_onset Alzheimers disease	late_onset Alzheimers disease-2;12	2
ENSG00000116329	0	OPRD1	9.37406e-05	EFO_1001870-1;2	2.50252e-14	EFO_1001870	late_onset Alzheimers disease	late_onset Alzheimers disease-1;2	6
ENSG00000116514	0	RNF19B	0.000152995	EFO_1001870-15	7.96521e-45	EFO_1001870	late_onset Alzheimers disease	late_onset Alzheimers disease-15	1
ENSG00000116661	0	FBXO2	0.000129569	EFO_1001870-15	7.96521e-45	EFO_1001870	late_onset Alzheimers disease	late_onset Alzheimers disease-15	1
ENSG00000116663	0	FBXO6	0.000128935	EFO_1001870-15	7.96521e-45	EFO_1001870	late_onset Alzheimers disease	late_onset Alzheimers disease-15	1
ENSG00000116675	0	DNAJC6	0.00013689	EFO_1001870-2;12	1.87491e-09	EFO_1001870	late_onset Alzheimers disease	late_onset Alzheimers disease-2;12	2
ENSG00000116977	0	LGALS8	9.71545e-05	EFO_1001870-2;2	0.0348269	EFO_1001870	late_onset Alzheimers disease	late_onset Alzheimers disease-2;2
ENSG00000117090	0	SLAMF1	0.000111324	EFO_1001870-2;2	0.0348269	EFO_1001870	late_onset Alzheimers disease	late_onset Alzheimers disease-2;2
ENSG00000117335	0	CD46	0.000380132	EFO_1001870-6	0.00469473	EFO_1001870	late_onset Alzheimers disease	late_onset Alzheimers disease-6
ENSG00000117385	0	P3H1	0.000116404	EFO_1001870-5	0.000275532	EFO_1001870	late_onset Alzheimers disease	late_onset Alzheimers disease-5	9
ENSG00000117399	0	CDC20	0.00026046	EFO_1001870-15	7.96521e-45	EFO_1001870	late_onset Alzheimers disease	late_onset Alzheimers disease-15	1
ENSG00000117533	0	VAMP4	0.000171478	EFO_1001870-2;12	1.87491e-09	EFO_1001870	late_onset Alzheimers disease	late_onset Alzheimers disease-2;12	2
ENSG00000118137	0	APOA1	0.000513775	EFO_1001870-2;2	0.0348269	EFO_1001870	late_onset Alzheimers disease	late_onset Alzheimers disease-2;2
ENSG00000118217	0	ATF6	6.76547e-05	EFO_1001870-2;2	0.0348269	EFO_1001870	late_onset Alzheimers disease	late_onset Alzheimers disease-2;2
ENSG00000118271	0	TTR	0.000176349	EFO_1001870-2;2	0.0348269	EFO_1001870	late_onset Alzheimers disease	late_onset Alzheimers disease-2;2
ENSG00000118420	0	UBE3D	0.000113965	EFO_1001870-15	7.96521e-45	EFO_1001870	late_onset Alzheimers disease	late_onset Alzheimers disease-15	1
ENSG00000118432	0	CNR1	9.10736e-05	EFO_1001870-1;2	2.50252e-14	EFO_1001870	late_onset Alzheimers disease	late_onset Alzheimers disease-1;2	6
ENSG00000118473	0	SGIP1	9.92428e-05	EFO_1001870-2;12	1.87491e-09	EFO_1001870	late_onset Alzheimers disease	late_onset Alzheimers disease-2;12	2
ENSG00000118496	0	FBXO30	0.000117309	EFO_1001870-15	7.96521e-45	EFO_1001870	late_onset Alzheimers disease	late_onset Alzheimers disease-15	1
ENSG00000118564	0	FBXL5	0.000124926	EFO_1001870-15	7.96521e-45	EFO_1001870	late_onset Alzheimers disease	late_onset Alzheimers disease-15	1
ENSG00000118640	0	VAMP8	0.000163706	EFO_1001870-2;12	1.87491e-09	EFO_1001870	late_onset Alzheimers disease	late_onset Alzheimers disease-2;12	2
ENSG00000119048	0	UBE2B	0.00013944	EFO_1001870-15	7.96521e-45	EFO_1001870	late_onset Alzheimers disease	late_onset Alzheimers disease-15	1
ENSG00000119401	0	TRIM32	0.000135185	EFO_1001870-15	7.96521e-45	EFO_1001870	late_onset Alzheimers disease	late_onset Alzheimers disease-15	1
ENSG00000119682	0	AREL1	0.000123537	EFO_1001870-15	7.96521e-45	EFO_1001870	late_onset Alzheimers disease	late_onset Alzheimers disease-15	1
ENSG00000120063	0	GNA13	8.48229e-05	EFO_1001870-1;3	9.90954e-07	EFO_1001870	late_onset Alzheimers disease	late_onset Alzheimers disease-1;3	7
ENSG00000120696	0	KBTBD7	0.000184486	EFO_1001870-15	7.96521e-45	EFO_1001870	late_onset Alzheimers disease	late_onset Alzheimers disease-15	1
ENSG00000121281	0	ADCY7	0.000171531	EFO_1001870-1;2	2.50252e-14	EFO_1001870	late_onset Alzheimers disease	late_onset Alzheimers disease-1;2	6
ENSG00000121314	0	TAS2R8	8.67104e-05	EFO_1001870-1;2	2.50252e-14	EFO_1001870	late_onset Alzheimers disease	late_onset Alzheimers disease-1;2	6
ENSG00000121318	0	TAS2R10	8.81495e-05	EFO_1001870-1;2	2.50252e-14	EFO_1001870	late_onset Alzheimers disease	late_onset Alzheimers disease-1;2	6
ENSG00000121377	0	TAS2R7	9.45118e-05	EFO_1001870-1;2	2.50252e-14	EFO_1001870	late_onset Alzheimers disease	late_onset Alzheimers disease-1;2	6
ENSG00000121381	0	TAS2R9	8.54401e-05	EFO_1001870-1;2	2.50252e-14	EFO_1001870	late_onset Alzheimers disease	late_onset Alzheimers disease-1;2	6
ENSG00000121807	0	CCR2	0.00012503	EFO_1001870-1;2	2.50252e-14	EFO_1001870	late_onset Alzheimers disease	late_onset Alzheimers disease-1;2	6
ENSG00000121966	0	CXCR4	0.000154141	EFO_1001870-1;2	2.50252e-14	EFO_1001870	late_onset Alzheimers disease	late_onset Alzheimers disease-1;2	6
ENSG00000122126	0	OCRL	0.000214161	EFO_1001870-2;12	1.87491e-09	EFO_1001870	late_onset Alzheimers disease	late_onset Alzheimers disease-2;12	2
ENSG00000122254	0	HS3ST2	8.02933e-05	EFO_1001870-9	6.43678e-05	EFO_1001870	late_onset Alzheimers disease	late_onset Alzheimers disease-9
ENSG00000122257	0	RBBP6	0.00014639	EFO_1001870-15	7.96521e-45	EFO_1001870	late_onset Alzheimers disease	late_onset Alzheimers disease-15	1
ENSG00000122585	0	NPY	0.000107094	EFO_1001870-1;2	2.50252e-14	EFO_1001870	late_onset Alzheimers disease	late_onset Alzheimers disease-1;2	6
ENSG00000122705	0	CLTA	0.000199691	EFO_1001870-2;12	1.87491e-09	EFO_1001870	late_onset Alzheimers disease	late_onset Alzheimers disease-2;12	2
ENSG00000122884	0	P4HA1	9.89527e-05	EFO_1001870-5	0.000275532	EFO_1001870	late_onset Alzheimers disease	late_onset Alzheimers disease-5	9
ENSG00000123124	0	WWP1	0.000165174	EFO_1001870-15	7.96521e-45	EFO_1001870	late_onset Alzheimers disease	late_onset Alzheimers disease-15	1
ENSG00000123384	0	LRP1	0.00040939	EFO_1001870-2;2	0.0348269	EFO_1001870	late_onset Alzheimers disease	late_onset Alzheimers disease-2;2
ENSG00000123500	0	COL10A1	9.19527e-05	EFO_1001870-5	0.000275532	EFO_1001870	late_onset Alzheimers disease	late_onset Alzheimers disease-5	9
ENSG00000123838	0	C4BPA	8.20448e-05	EFO_1001870-6	0.00469473	EFO_1001870	late_onset Alzheimers disease	late_onset Alzheimers disease-6
ENSG00000123843	0	C4BPB	8.21366e-05	EFO_1001870-6	0.00469473	EFO_1001870	late_onset Alzheimers disease	late_onset Alzheimers disease-6
ENSG00000124145	0	SDC4	0.000557202	EFO_1001870-9	6.43678e-05	EFO_1001870	late_onset Alzheimers disease	late_onset Alzheimers disease-9
ENSG00000124226	0	RNF114	0.00011808	EFO_1001870-15	7.96521e-45	EFO_1001870	late_onset Alzheimers disease	late_onset Alzheimers disease-15	1
ENSG00000124333	0	VAMP7	0.000156473	EFO_1001870-2;12	1.87491e-09	EFO_1001870	late_onset Alzheimers disease	late_onset Alzheimers disease-2;12	2
ENSG00000124493	0	GRM4	8.90488e-05	EFO_1001870-1;2	2.50252e-14	EFO_1001870	late_onset Alzheimers disease	late_onset Alzheimers disease-1;2	6
ENSG00000124507	0	PACSIN1	0.000157402	EFO_1001870-2;12	1.87491e-09	EFO_1001870	late_onset Alzheimers disease	late_onset Alzheimers disease-2;12	2
ENSG00000124749	0	COL21A1	8.35959e-05	EFO_1001870-5	0.000275532	EFO_1001870	late_onset Alzheimers disease	late_onset Alzheimers disease-5	9
ENSG00000124875	0	CXCL6	8.61734e-05	EFO_1001870-1;2	2.50252e-14	EFO_1001870	late_onset Alzheimers disease	late_onset Alzheimers disease-1;2	6
ENSG00000125245	0	GPR18	9.50852e-05	EFO_1001870-1;2	2.50252e-14	EFO_1001870	late_onset Alzheimers disease	late_onset Alzheimers disease-1;2	6
ENSG00000125257	0	ABCC4	8.345e-05	EFO_1001870-2;2	0.0348269	EFO_1001870	late_onset Alzheimers disease	late_onset Alzheimers disease-2;2
ENSG00000125430	5.1549	HS3ST3B1	0.00123456	EFO_1001870-9	6.43678e-05	EFO_1001870	late_onset Alzheimers disease	late_onset Alzheimers disease-9
ENSG00000125510	0	OPRL1	9.08118e-05	EFO_1001870-1;2	2.50252e-14	EFO_1001870	late_onset Alzheimers disease	late_onset Alzheimers disease-1;2	6
ENSG00000125522	0	NPBWR2	9.65148e-05	EFO_1001870-1;2	2.50252e-14	EFO_1001870	late_onset Alzheimers disease	late_onset Alzheimers disease-1;2	6
ENSG00000125730	0	C3	0.000541091	EFO_1001870-1;2	2.50252e-14	EFO_1001870	late_onset Alzheimers disease	late_onset Alzheimers disease-1;2	6
ENSG00000125733	0	TRIP10	0.000155317	EFO_1001870-2;12	1.87491e-09	EFO_1001870	late_onset Alzheimers disease	late_onset Alzheimers disease-2;12	2
ENSG00000125826	0	RBCK1	0.000134006	EFO_1001870-15	7.96521e-45	EFO_1001870	late_onset Alzheimers disease	late_onset Alzheimers disease-15	1
ENSG00000125910	0	S1PR4	9.32915e-05	EFO_1001870-1;2	2.50252e-14	EFO_1001870	late_onset Alzheimers disease	late_onset Alzheimers disease-1;2	6
ENSG00000126107	0	HECTD3	0.000128384	EFO_1001870-15	7.96521e-45	EFO_1001870	late_onset Alzheimers disease	late_onset Alzheimers disease-15	1
ENSG00000126353	0	CCR7	0.000109607	EFO_1001870-1;2	2.50252e-14	EFO_1001870	late_onset Alzheimers disease	late_onset Alzheimers disease-1;2	6
ENSG00000126759	0	CFP	0.000191831	EFO_1001870-4	6.84836e-17	EFO_1001870	late_onset Alzheimers disease	late_onset Alzheimers disease-4
ENSG00000126895	0	AVPR2	0.000142438	EFO_1001870-2;12	1.87491e-09	EFO_1001870	late_onset Alzheimers disease	late_onset Alzheimers disease-2;12	2
ENSG00000127241	0	MASP1	8.78634e-05	EFO_1001870-6	0.00469473	EFO_1001870	late_onset Alzheimers disease	late_onset Alzheimers disease-6
ENSG00000127362	0	TAS2R3	8.54401e-05	EFO_1001870-1;2	2.50252e-14	EFO_1001870	late_onset Alzheimers disease	late_onset Alzheimers disease-1;2	6
ENSG00000127364	0	TAS2R4	8.5994e-05	EFO_1001870-1;2	2.50252e-14	EFO_1001870	late_onset Alzheimers disease	late_onset Alzheimers disease-1;2	6
ENSG00000127366	0	TAS2R5	8.88424e-05	EFO_1001870-1;2	2.50252e-14	EFO_1001870	late_onset Alzheimers disease	late_onset Alzheimers disease-1;2	6
ENSG00000127452	0	FBXL12	0.000107682	EFO_1001870-15	7.96521e-45	EFO_1001870	late_onset Alzheimers disease	late_onset Alzheimers disease-15	1
ENSG00000127481	0	UBR4	0.000167035	EFO_1001870-15	7.96521e-45	EFO_1001870	late_onset Alzheimers disease	late_onset Alzheimers disease-15	1
ENSG00000127585	0	FBXL16	0.000107259	EFO_1001870-15	7.96521e-45	EFO_1001870	late_onset Alzheimers disease	late_onset Alzheimers disease-15	1
ENSG00000127588	0	GNG13	0.000370114	EFO_1001870-1;3	9.90954e-07	EFO_1001870	late_onset Alzheimers disease	late_onset Alzheimers disease-1;3	7
ENSG00000127870	0	RNF6	0.000117427	EFO_1001870-15	7.96521e-45	EFO_1001870	late_onset Alzheimers disease	late_onset Alzheimers disease-15	1
ENSG00000127920	0	GNG11	0.000212239	EFO_1001870-1;3	9.90954e-07	EFO_1001870	late_onset Alzheimers disease	late_onset Alzheimers disease-1;3	7
ENSG00000127928	0	GNGT1	0.000356331	EFO_1001870-1;3	9.90954e-07	EFO_1001870	late_onset Alzheimers disease	late_onset Alzheimers disease-1;3	7
ENSG00000127946	0	HIP1	0.000126822	EFO_1001870-2;12	1.87491e-09	EFO_1001870	late_onset Alzheimers disease	late_onset Alzheimers disease-2;12	2
ENSG00000127955	0	GNAI1	0.000159846	EFO_1001870-1;2	2.50252e-14	EFO_1001870	late_onset Alzheimers disease	late_onset Alzheimers disease-1;2	6
ENSG00000128271	0	ADORA2A	6.33642e-05	EFO_1001870-1;3	9.90954e-07	EFO_1001870	late_onset Alzheimers disease	late_onset Alzheimers disease-1;3	7
ENSG00000128285	0	MCHR1	0.000139426	EFO_1001870-1;3	9.90954e-07	EFO_1001870	late_onset Alzheimers disease	late_onset Alzheimers disease-1;3	7
ENSG00000128310	0	GALR3	8.70804e-05	EFO_1001870-1;2	2.50252e-14	EFO_1001870	late_onset Alzheimers disease	late_onset Alzheimers disease-1;2	6
ENSG00000128519	0	TAS2R16	8.54401e-05	EFO_1001870-1;2	2.50252e-14	EFO_1001870	late_onset Alzheimers disease	late_onset Alzheimers disease-1;2	6
ENSG00000128731	0	HERC2	0.000181389	EFO_1001870-15	7.96521e-45	EFO_1001870	late_onset Alzheimers disease	late_onset Alzheimers disease-15	1
ENSG00000129055	0	ANAPC13	0.000153828	EFO_1001870-15	7.96521e-45	EFO_1001870	late_onset Alzheimers disease	late_onset Alzheimers disease-15	1
ENSG00000129354	0	AP1M2	8.23947e-05	EFO_1001870-2;12	1.87491e-09	EFO_1001870	late_onset Alzheimers disease	late_onset Alzheimers disease-2;12	2
ENSG00000129467	0	ADCY4	0.000169075	EFO_1001870-1;2	2.50252e-14	EFO_1001870	late_onset Alzheimers disease	late_onset Alzheimers disease-1;2	6
ENSG00000129910	0	CDH15	0.000148371	EFO_1001870-16	8.18604e-05	EFO_1001870	late_onset Alzheimers disease	late_onset Alzheimers disease-16
ENSG00000130164	0	LDLR	0.000394728	EFO_1001870-2;12	1.87491e-09	EFO_1001870	late_onset Alzheimers disease	late_onset Alzheimers disease-2;12	2
ENSG00000130177	0	CDC16	0.000257063	EFO_1001870-15	7.96521e-45	EFO_1001870	late_onset Alzheimers disease	late_onset Alzheimers disease-15	1
ENSG00000130203	104.523	APOE	0.0239458	EFO_1001870-2;2	0.0348269	EFO_1001870	late_onset Alzheimers disease	late_onset Alzheimers disease-2;2
ENSG00000130287	0	NCAN	0.0001234	EFO_1001870-9	6.43678e-05	EFO_1001870	late_onset Alzheimers disease	late_onset Alzheimers disease-9
ENSG00000130309	0	COLGALT1	8.73427e-05	EFO_1001870-5	0.000275532	EFO_1001870	late_onset Alzheimers disease	late_onset Alzheimers disease-5	9
ENSG00000130340	0	SNX9	0.000141445	EFO_1001870-2;12	1.87491e-09	EFO_1001870	late_onset Alzheimers disease	late_onset Alzheimers disease-2;12	2
ENSG00000130475	0	FCHO1	0.000123791	EFO_1001870-2;12	1.87491e-09	EFO_1001870	late_onset Alzheimers disease	late_onset Alzheimers disease-2;12	2
ENSG00000130560	0	UBAC1	0.000209059	EFO_1001870-15	7.96521e-45	EFO_1001870	late_onset Alzheimers disease	late_onset Alzheimers disease-15	1
ENSG00000130635	0	COL5A1	0.000109435	EFO_1001870-5	0.000275532	EFO_1001870	late_onset Alzheimers disease	late_onset Alzheimers disease-5	9
ENSG00000130725	0	UBE2M	0.000164331	EFO_1001870-15	7.96521e-45	EFO_1001870	late_onset Alzheimers disease	late_onset Alzheimers disease-15	1
ENSG00000130787	0	HIP1R	0.000164779	EFO_1001870-2;12	1.87491e-09	EFO_1001870	late_onset Alzheimers disease	late_onset Alzheimers disease-2;12	2
ENSG00000130985	0	UBA1	0.000175294	EFO_1001870-15	7.96521e-45	EFO_1001870	late_onset Alzheimers disease	late_onset Alzheimers disease-15	1
ENSG00000131096	0	PYY	9.14226e-05	EFO_1001870-1;2	2.50252e-14	EFO_1001870	late_onset Alzheimers disease	late_onset Alzheimers disease-1;2	6
ENSG00000131142	0	CCL25	8.78924e-05	EFO_1001870-1;2	2.50252e-14	EFO_1001870	late_onset Alzheimers disease	late_onset Alzheimers disease-1;2	6
ENSG00000131263	0	RLIM	0.000106976	EFO_1001870-15	7.96521e-45	EFO_1001870	late_onset Alzheimers disease	late_onset Alzheimers disease-15	1
ENSG00000131508	0	UBE2D2	0.000161974	EFO_1001870-15	7.96521e-45	EFO_1001870	late_onset Alzheimers disease	late_onset Alzheimers disease-15	1
ENSG00000131653	0	TRAF7	0.000140024	EFO_1001870-15	7.96521e-45	EFO_1001870	late_onset Alzheimers disease	late_onset Alzheimers disease-15	1
ENSG00000131981	0	LGALS3	0.000101035	EFO_1001870-2;2	0.0348269	EFO_1001870	late_onset Alzheimers disease	late_onset Alzheimers disease-2;2
ENSG00000132004	0	FBXW9	0.000109627	EFO_1001870-15	7.96521e-45	EFO_1001870	late_onset Alzheimers disease	late_onset Alzheimers disease-15	1
ENSG00000132109	0	TRIM21	0.000160726	EFO_1001870-15	7.96521e-45	EFO_1001870	late_onset Alzheimers disease	late_onset Alzheimers disease-15	1
ENSG00000132128	0	LRRC41	0.000122085	EFO_1001870-15	7.96521e-45	EFO_1001870	late_onset Alzheimers disease	late_onset Alzheimers disease-15	1
ENSG00000132376	0	INPP5K	6.12418e-05	EFO_1001870-2;2	0.0348269	EFO_1001870	late_onset Alzheimers disease	late_onset Alzheimers disease-2;2
ENSG00000132388	0	UBE2G1	0.000119255	EFO_1001870-15	7.96521e-45	EFO_1001870	late_onset Alzheimers disease	late_onset Alzheimers disease-15	1
ENSG00000132671	0	SSTR4	8.90482e-05	EFO_1001870-1;2	2.50252e-14	EFO_1001870	late_onset Alzheimers disease	late_onset Alzheimers disease-1;2	6
ENSG00000132692	0	BCAN	0.000152475	EFO_1001870-9	6.43678e-05	EFO_1001870	late_onset Alzheimers disease	late_onset Alzheimers disease-9
ENSG00000132718	0	SYT11	0.000103168	EFO_1001870-2;12	1.87491e-09	EFO_1001870	late_onset Alzheimers disease	late_onset Alzheimers disease-2;12	2
ENSG00000132842	0	AP3B1	8.89284e-05	EFO_1001870-2;12	1.87491e-09	EFO_1001870	late_onset Alzheimers disease	late_onset Alzheimers disease-2;12	2
ENSG00000132879	0	FBXO44	0.000111454	EFO_1001870-15	7.96521e-45	EFO_1001870	late_onset Alzheimers disease	late_onset Alzheimers disease-15	1
ENSG00000132911	0	NMUR2	0.000153463	EFO_1001870-1;3	9.90954e-07	EFO_1001870	late_onset Alzheimers disease	late_onset Alzheimers disease-1;3	7
ENSG00000133195	0	SLC39A11	6.59938e-05	EFO_1001870-2;2	0.0348269	EFO_1001870	late_onset Alzheimers disease	late_onset Alzheimers disease-2;2
ENSG00000133606	0	MKRN1	0.000124285	EFO_1001870-15	7.96521e-45	EFO_1001870	late_onset Alzheimers disease	late_onset Alzheimers disease-15	1
ENSG00000134086	0	VHL	0.000260504	EFO_1001870-15	7.96521e-45	EFO_1001870	late_onset Alzheimers disease	late_onset Alzheimers disease-15	1
ENSG00000134243	0	SORT1	0.000158848	EFO_1001870-2;12	1.87491e-09	EFO_1001870	late_onset Alzheimers disease	late_onset Alzheimers disease-2;12	2
ENSG00000134489	0	HRH4	8.54401e-05	EFO_1001870-1;2	2.50252e-14	EFO_1001870	late_onset Alzheimers disease	late_onset Alzheimers disease-1;2	6
ENSG00000134640	0	MTNR1B	8.71164e-05	EFO_1001870-1;2	2.50252e-14	EFO_1001870	late_onset Alzheimers disease	late_onset Alzheimers disease-1;2	6
ENSG00000134758	0	RNF138	0.000139522	EFO_1001870-15	7.96521e-45	EFO_1001870	late_onset Alzheimers disease	late_onset Alzheimers disease-15	1
ENSG00000134817	0	APLNR	0.000179879	EFO_1001870-1;2	2.50252e-14	EFO_1001870	late_onset Alzheimers disease	late_onset Alzheimers disease-1;2	6
ENSG00000134871	0	COL4A2	0.000150555	EFO_1001870-5	0.000275532	EFO_1001870	late_onset Alzheimers disease	late_onset Alzheimers disease-5	9
ENSG00000134917	0	ADAMTS8	0.000165573	EFO_1001870-4	6.84836e-17	EFO_1001870	late_onset Alzheimers disease	late_onset Alzheimers disease-4
ENSG00000135046	0	ANXA1	0.000189801	EFO_1001870-1;3	9.90954e-07	EFO_1001870	late_onset Alzheimers disease	late_onset Alzheimers disease-1;3	7
ENSG00000135108	0	FBXO21	0.000120049	EFO_1001870-15	7.96521e-45	EFO_1001870	late_onset Alzheimers disease	late_onset Alzheimers disease-15	1
ENSG00000135312	0	HTR1B	9.16618e-05	EFO_1001870-1;2	2.50252e-14	EFO_1001870	late_onset Alzheimers disease	late_onset Alzheimers disease-1;2	6
ENSG00000135424	0	ITGA7	9.1969e-05	EFO_1001870-5	0.000275532	EFO_1001870	late_onset Alzheimers disease	late_onset Alzheimers disease-5	9
ENSG00000135506	0	OS9	0.000104067	EFO_1001870-2;2	0.0348269	EFO_1001870	late_onset Alzheimers disease	late_onset Alzheimers disease-2;2
ENSG00000135597	0	REPS1	0.000112721	EFO_1001870-2;12	1.87491e-09	EFO_1001870	late_onset Alzheimers disease	late_onset Alzheimers disease-2;12	2
ENSG00000135722	0	FBXL8	0.000106146	EFO_1001870-15	7.96521e-45	EFO_1001870	late_onset Alzheimers disease	late_onset Alzheimers disease-15	1
ENSG00000135744	0	AGT	0.000187628	EFO_1001870-1;3	9.90954e-07	EFO_1001870	late_onset Alzheimers disease	late_onset Alzheimers disease-1;3	7
ENSG00000135898	0	GPR55	8.77224e-05	EFO_1001870-1;2	2.50252e-14	EFO_1001870	late_onset Alzheimers disease	late_onset Alzheimers disease-1;2	6
ENSG00000136114	0	THSD1	0.000162535	EFO_1001870-4	6.84836e-17	EFO_1001870	late_onset Alzheimers disease	late_onset Alzheimers disease-4
ENSG00000136153	0	LMO7	0.000135777	EFO_1001870-15	7.96521e-45	EFO_1001870	late_onset Alzheimers disease	late_onset Alzheimers disease-15	1
ENSG00000136378	0	ADAMTS7	0.000162535	EFO_1001870-4	6.84836e-17	EFO_1001870	late_onset Alzheimers disease	late_onset Alzheimers disease-4
ENSG00000136717	7.30103	BIN1	0.00180574	EFO_1001870-2;12	1.87491e-09	EFO_1001870	late_onset Alzheimers disease	late_onset Alzheimers disease-2;12	2
ENSG00000136720	0	HS6ST1	7.80045e-05	EFO_1001870-9	6.43678e-05	EFO_1001870	late_onset Alzheimers disease	late_onset Alzheimers disease-9
ENSG00000136854	0	STXBP1	0.000134989	EFO_1001870-2;2	0.0348269	EFO_1001870	late_onset Alzheimers disease	late_onset Alzheimers disease-2;2
ENSG00000136856	0	SLC2A8	0.000102175	EFO_1001870-2;12	1.87491e-09	EFO_1001870	late_onset Alzheimers disease	late_onset Alzheimers disease-2;12	2
ENSG00000136928	0	GABBR2	9.53989e-05	EFO_1001870-1;2	2.50252e-14	EFO_1001870	late_onset Alzheimers disease	late_onset Alzheimers disease-1;2	6
ENSG00000137077	0	CCL21	9.40351e-05	EFO_1001870-1;2	2.50252e-14	EFO_1001870	late_onset Alzheimers disease	late_onset Alzheimers disease-1;2	6
ENSG00000137261	0	KIAA0319	9.80559e-05	EFO_1001870-2;12	1.87491e-09	EFO_1001870	late_onset Alzheimers disease	late_onset Alzheimers disease-2;12	2
ENSG00000137393	0	RNF144B	0.000106916	EFO_1001870-15	7.96521e-45	EFO_1001870	late_onset Alzheimers disease	late_onset Alzheimers disease-15	1
ENSG00000137486	0	ARRB1	0.00036525	EFO_1001870-2;12	1.87491e-09	EFO_1001870	late_onset Alzheimers disease	late_onset Alzheimers disease-2;12	2
ENSG00000137801	0	THBS1	0.000297334	EFO_1001870-2;2	0.0348269	EFO_1001870	late_onset Alzheimers disease	late_onset Alzheimers disease-2;2
ENSG00000137809	0	ITGA11	7.71319e-05	EFO_1001870-5	0.000275532	EFO_1001870	late_onset Alzheimers disease	late_onset Alzheimers disease-5	9
ENSG00000137942	0	FNBP1L	0.000126505	EFO_1001870-2;12	1.87491e-09	EFO_1001870	late_onset Alzheimers disease	late_onset Alzheimers disease-2;12	2
ENSG00000138031	0	ADCY3	0.000177753	EFO_1001870-1;2	2.50252e-14	EFO_1001870	late_onset Alzheimers disease	late_onset Alzheimers disease-1;2	6
ENSG00000138071	0	ACTR2	0.000260679	EFO_1001870-2;12	1.87491e-09	EFO_1001870	late_onset Alzheimers disease	late_onset Alzheimers disease-2;12	2
ENSG00000138316	0	ADAMTS14	0.000176681	EFO_1001870-4	6.84836e-17	EFO_1001870	late_onset Alzheimers disease	late_onset Alzheimers disease-4
ENSG00000138411	0	HECW2	0.000111796	EFO_1001870-15	7.96521e-45	EFO_1001870	late_onset Alzheimers disease	late_onset Alzheimers disease-15	1
ENSG00000138604	0	GLCE	7.13849e-05	EFO_1001870-9	6.43678e-05	EFO_1001870	late_onset Alzheimers disease	late_onset Alzheimers disease-9
ENSG00000138641	0	HERC3	0.000163354	EFO_1001870-15	7.96521e-45	EFO_1001870	late_onset Alzheimers disease	late_onset Alzheimers disease-15	1
ENSG00000138642	0	HERC6	0.000113547	EFO_1001870-15	7.96521e-45	EFO_1001870	late_onset Alzheimers disease	late_onset Alzheimers disease-15	1
ENSG00000138646	0	HERC5	0.000136138	EFO_1001870-15	7.96521e-45	EFO_1001870	late_onset Alzheimers disease	late_onset Alzheimers disease-15	1
ENSG00000138755	0	CXCL9	0.000181722	EFO_1001870-1;2	2.50252e-14	EFO_1001870	late_onset Alzheimers disease	late_onset Alzheimers disease-1;2	6
ENSG00000138760	0	SCARB2	0.000134543	EFO_1001870-2;12	1.87491e-09	EFO_1001870	late_onset Alzheimers disease	late_onset Alzheimers disease-2;12	2
ENSG00000139219	0	COL2A1	0.000136513	EFO_1001870-5	0.000275532	EFO_1001870	late_onset Alzheimers disease	late_onset Alzheimers disease-5	9
ENSG00000139626	0	ITGB7	0.000102968	EFO_1001870-5	0.000275532	EFO_1001870	late_onset Alzheimers disease	late_onset Alzheimers disease-5	9
ENSG00000139874	0	SSTR1	8.71351e-05	EFO_1001870-1;2	2.50252e-14	EFO_1001870	late_onset Alzheimers disease	late_onset Alzheimers disease-1;2	6
ENSG00000139880	0	CDH24	0.00013392	EFO_1001870-16	8.18604e-05	EFO_1001870	late_onset Alzheimers disease	late_onset Alzheimers disease-16
ENSG00000140022	0	STON2	0.000117694	EFO_1001870-2;12	1.87491e-09	EFO_1001870	late_onset Alzheimers disease	late_onset Alzheimers disease-2;12	2
ENSG00000140367	0	UBE2Q2	0.000105147	EFO_1001870-15	7.96521e-45	EFO_1001870	late_onset Alzheimers disease	late_onset Alzheimers disease-15	1
ENSG00000140470	0	ADAMTS17	0.000165111	EFO_1001870-4	6.84836e-17	EFO_1001870	late_onset Alzheimers disease	late_onset Alzheimers disease-4
ENSG00000140543	0	DET1	0.000257434	EFO_1001870-15	7.96521e-45	EFO_1001870	late_onset Alzheimers disease	late_onset Alzheimers disease-15	1
ENSG00000140564	0	FURIN	6.93174e-05	EFO_1001870-2;2	0.0348269	EFO_1001870	late_onset Alzheimers disease	late_onset Alzheimers disease-2;2
ENSG00000140600	0	SH3GL3	0.000129363	EFO_1001870-2;12	1.87491e-09	EFO_1001870	late_onset Alzheimers disease	late_onset Alzheimers disease-2;12	2
ENSG00000140873	0	ADAMTS18	0.000170662	EFO_1001870-4	6.84836e-17	EFO_1001870	late_onset Alzheimers disease	late_onset Alzheimers disease-4
ENSG00000140937	0	CDH11	0.000132754	EFO_1001870-16	8.18604e-05	EFO_1001870	late_onset Alzheimers disease	late_onset Alzheimers disease-16
ENSG00000140945	0	CDH13	0.00017116	EFO_1001870-16	8.18604e-05	EFO_1001870	late_onset Alzheimers disease	late_onset Alzheimers disease-16
ENSG00000141367	0	CLTC	0.000528775	EFO_1001870-2;12	1.87491e-09	EFO_1001870	late_onset Alzheimers disease	late_onset Alzheimers disease-2;12	2
ENSG00000141404	0	GNAL	0.000141283	EFO_1001870-1;3	9.90954e-07	EFO_1001870	late_onset Alzheimers disease	late_onset Alzheimers disease-1;3	7
ENSG00000141433	0	ADCYAP1	6.88443e-05	EFO_1001870-1;3	9.90954e-07	EFO_1001870	late_onset Alzheimers disease	late_onset Alzheimers disease-1;3	7
ENSG00000141480	0	ARRB2	0.000358312	EFO_1001870-2;12	1.87491e-09	EFO_1001870	late_onset Alzheimers disease	late_onset Alzheimers disease-2;12	2
ENSG00000141552	0	ANAPC11	0.000190741	EFO_1001870-15	7.96521e-45	EFO_1001870	late_onset Alzheimers disease	late_onset Alzheimers disease-15	1
ENSG00000141665	0	FBXO15	0.000106868	EFO_1001870-15	7.96521e-45	EFO_1001870	late_onset Alzheimers disease	late_onset Alzheimers disease-15	1
ENSG00000141985	0	SH3GL1	0.000163508	EFO_1001870-2;12	1.87491e-09	EFO_1001870	late_onset Alzheimers disease	late_onset Alzheimers disease-2;12	2
ENSG00000142156	0	COL6A1	0.000140598	EFO_1001870-5	0.000275532	EFO_1001870	late_onset Alzheimers disease	late_onset Alzheimers disease-5	9
ENSG00000142173	0	COL6A2	0.000133388	EFO_1001870-5	0.000275532	EFO_1001870	late_onset Alzheimers disease	late_onset Alzheimers disease-5	9
ENSG00000142192	0	APP	0.00238204	EFO_1001870-2;2	0.0348269	EFO_1001870	late_onset Alzheimers disease	late_onset Alzheimers disease-2;2
ENSG00000142303	0	ADAMTS10	0.000170158	EFO_1001870-4	6.84836e-17	EFO_1001870	late_onset Alzheimers disease	late_onset Alzheimers disease-4
ENSG00000142798	0	HSPG2	0.000557859	EFO_1001870-9	6.43678e-05	EFO_1001870	late_onset Alzheimers disease	late_onset Alzheimers disease-9
ENSG00000143127	0	ITGA10	6.82214e-05	EFO_1001870-5	0.000275532	EFO_1001870	late_onset Alzheimers disease	late_onset Alzheimers disease-5	9
ENSG00000143196	5.69897	DPT	0.00129055	EFO_1001870-9	6.43678e-05	EFO_1001870	late_onset Alzheimers disease	late_onset Alzheimers disease-9
ENSG00000143341	6	HMCN1	0.00142189	EFO_1001870-6	0.00469473	EFO_1001870	late_onset Alzheimers disease	late_onset Alzheimers disease-6
ENSG00000143376	0	SNX27	8.46234e-05	EFO_1001870-2;2	0.0348269	EFO_1001870	late_onset Alzheimers disease	late_onset Alzheimers disease-2;2
ENSG00000143382	0	ADAMTSL4	0.00029796	EFO_1001870-2;2	0.0348269	EFO_1001870	late_onset Alzheimers disease	late_onset Alzheimers disease-2;2
ENSG00000143553	0	SNAPIN	8.53929e-05	EFO_1001870-2;12	1.87491e-09	EFO_1001870	late_onset Alzheimers disease	late_onset Alzheimers disease-2;12	2
ENSG00000143858	0	SYT2	0.000120988	EFO_1001870-2;12	1.87491e-09	EFO_1001870	late_onset Alzheimers disease	late_onset Alzheimers disease-2;12	2
ENSG00000144229	0	THSD7B	0.000182255	EFO_1001870-4	6.84836e-17	EFO_1001870	late_onset Alzheimers disease	late_onset Alzheimers disease-4
ENSG00000144230	0	GPR17	0.000142484	EFO_1001870-1;3	9.90954e-07	EFO_1001870	late_onset Alzheimers disease	late_onset Alzheimers disease-1;3	7
ENSG00000144283	0	PKP4	6.54247e-05	EFO_1001870-2;2	0.0348269	EFO_1001870	late_onset Alzheimers disease	late_onset Alzheimers disease-2;2
ENSG00000144476	0	ACKR3	9.47793e-05	EFO_1001870-1;2	2.50252e-14	EFO_1001870	late_onset Alzheimers disease	late_onset Alzheimers disease-1;2	6
ENSG00000144566	0	RAB5A	0.000161815	EFO_1001870-2;12	1.87491e-09	EFO_1001870	late_onset Alzheimers disease	late_onset Alzheimers disease-2;12	2
ENSG00000144668	0	ITGA9	9.51318e-05	EFO_1001870-5	0.000275532	EFO_1001870	late_onset Alzheimers disease	late_onset Alzheimers disease-5	9
ENSG00000144744	0	UBA3	0.0001327	EFO_1001870-15	7.96521e-45	EFO_1001870	late_onset Alzheimers disease	late_onset Alzheimers disease-15	1
ENSG00000144749	0	LRIG1	0.000107288	EFO_1001870-2;2	0.0348269	EFO_1001870	late_onset Alzheimers disease	late_onset Alzheimers disease-2;2
ENSG00000144810	0	COL8A1	0.000131157	EFO_1001870-5	0.000275532	EFO_1001870	late_onset Alzheimers disease	late_onset Alzheimers disease-5	9
ENSG00000145041	0	DCAF1	0.000138626	EFO_1001870-15	7.96521e-45	EFO_1001870	late_onset Alzheimers disease	late_onset Alzheimers disease-15	1
ENSG00000145526	0	CDH18	0.000130818	EFO_1001870-16	8.18604e-05	EFO_1001870	late_onset Alzheimers disease	late_onset Alzheimers disease-16
ENSG00000145536	6	ADAMTS16	0.00148499	EFO_1001870-4	6.84836e-17	EFO_1001870	late_onset Alzheimers disease	late_onset Alzheimers disease-4
ENSG00000145604	0	SKP2	0.000195646	EFO_1001870-15	7.96521e-45	EFO_1001870	late_onset Alzheimers disease	late_onset Alzheimers disease-15	1
ENSG00000145808	0	ADAMTS19	0.000162535	EFO_1001870-4	6.84836e-17	EFO_1001870	late_onset Alzheimers disease	late_onset Alzheimers disease-4
ENSG00000146021	0	KLHL3	0.000108448	EFO_1001870-15	7.96521e-45	EFO_1001870	late_onset Alzheimers disease	late_onset Alzheimers disease-15	1
ENSG00000146063	0	TRIM41	0.000234203	EFO_1001870-15	7.96521e-45	EFO_1001870	late_onset Alzheimers disease	late_onset Alzheimers disease-15	1
ENSG00000146373	0	RNF217	0.000104995	EFO_1001870-15	7.96521e-45	EFO_1001870	late_onset Alzheimers disease	late_onset Alzheimers disease-15	1
ENSG00000146535	0	GNA12	6.48423e-05	EFO_1001870-1;3	9.90954e-07	EFO_1001870	late_onset Alzheimers disease	late_onset Alzheimers disease-1;3	7
ENSG00000146755	0	TRIM50	0.000139287	EFO_1001870-15	7.96521e-45	EFO_1001870	late_onset Alzheimers disease	late_onset Alzheimers disease-15	1
ENSG00000146809	0	ASB15	0.000111485	EFO_1001870-15	7.96521e-45	EFO_1001870	late_onset Alzheimers disease	late_onset Alzheimers disease-15	1
ENSG00000146833	0	TRIM4	0.000106588	EFO_1001870-15	7.96521e-45	EFO_1001870	late_onset Alzheimers disease	late_onset Alzheimers disease-15	1
ENSG00000146926	0	ASB10	0.00010872	EFO_1001870-15	7.96521e-45	EFO_1001870	late_onset Alzheimers disease	late_onset Alzheimers disease-15	1
ENSG00000147257	0	GPC3	0.000525769	EFO_1001870-9	6.43678e-05	EFO_1001870	late_onset Alzheimers disease	late_onset Alzheimers disease-9
ENSG00000147650	0	LRP12	0.000347419	EFO_1001870-9	6.43678e-05	EFO_1001870	late_onset Alzheimers disease	late_onset Alzheimers disease-9
ENSG00000147912	0	FBXO10	0.000106286	EFO_1001870-15	7.96521e-45	EFO_1001870	late_onset Alzheimers disease	late_onset Alzheimers disease-15	1
ENSG00000148331	0	ASB6	0.000137322	EFO_1001870-15	7.96521e-45	EFO_1001870	late_onset Alzheimers disease	late_onset Alzheimers disease-15	1
ENSG00000148356	0	LRSAM1	0.00012547	EFO_1001870-15	7.96521e-45	EFO_1001870	late_onset Alzheimers disease	late_onset Alzheimers disease-15	1
ENSG00000148634	0	HERC4	0.000124204	EFO_1001870-15	7.96521e-45	EFO_1001870	late_onset Alzheimers disease	late_onset Alzheimers disease-15	1
ENSG00000149043	0	SYT8	9.57431e-05	EFO_1001870-2;12	1.87491e-09	EFO_1001870	late_onset Alzheimers disease	late_onset Alzheimers disease-2;12	2
ENSG00000149257	0	SERPINH1	0.000167354	EFO_1001870-5	0.000275532	EFO_1001870	late_onset Alzheimers disease	late_onset Alzheimers disease-5	9
ENSG00000149295	0	DRD2	0.000149372	EFO_1001870-1;2	2.50252e-14	EFO_1001870	late_onset Alzheimers disease	late_onset Alzheimers disease-1;2	6
ENSG00000149380	0	P4HA3	0.000190563	EFO_1001870-5	0.000275532	EFO_1001870	late_onset Alzheimers disease	late_onset Alzheimers disease-5	9
ENSG00000149541	0	B3GAT3	0.000105018	EFO_1001870-9	6.43678e-05	EFO_1001870	late_onset Alzheimers disease	late_onset Alzheimers disease-9
ENSG00000149582	0	TMEM25	7.18625e-05	EFO_1001870-2;2	0.0348269	EFO_1001870	late_onset Alzheimers disease	late_onset Alzheimers disease-2;2
ENSG00000150394	0	CDH8	0.000149421	EFO_1001870-16	8.18604e-05	EFO_1001870	late_onset Alzheimers disease	late_onset Alzheimers disease-16
ENSG00000150594	0	ADRA2A	8.91337e-05	EFO_1001870-1;2	2.50252e-14	EFO_1001870	late_onset Alzheimers disease	late_onset Alzheimers disease-1;2	6
ENSG00000151148	0	UBE3B	0.00010832	EFO_1001870-15	7.96521e-45	EFO_1001870	late_onset Alzheimers disease	late_onset Alzheimers disease-15	1
ENSG00000151348	0	EXT2	8.88393e-05	EFO_1001870-9	6.43678e-05	EFO_1001870	late_onset Alzheimers disease	late_onset Alzheimers disease-9
ENSG00000151388	0	ADAMTS12	0.000176621	EFO_1001870-4	6.84836e-17	EFO_1001870	late_onset Alzheimers disease	late_onset Alzheimers disease-4
ENSG00000151577	0	DRD3	8.64398e-05	EFO_1001870-1;2	2.50252e-14	EFO_1001870	late_onset Alzheimers disease	late_onset Alzheimers disease-1;2	6
ENSG00000151876	0	FBXO4	0.000120111	EFO_1001870-15	7.96521e-45	EFO_1001870	late_onset Alzheimers disease	late_onset Alzheimers disease-15	1
ENSG00000151882	0	CCL28	8.9843e-05	EFO_1001870-1;2	2.50252e-14	EFO_1001870	late_onset Alzheimers disease	late_onset Alzheimers disease-1;2	6
ENSG00000152034	0	MCHR2	0.00013372	EFO_1001870-1;3	9.90954e-07	EFO_1001870	late_onset Alzheimers disease	late_onset Alzheimers disease-1;3	7
ENSG00000152291	0	TGOLN2	0.000182964	EFO_1001870-2;12	1.87491e-09	EFO_1001870	late_onset Alzheimers disease	late_onset Alzheimers disease-2;12	2
ENSG00000152503	0	TRIM36	0.000112412	EFO_1001870-15	7.96521e-45	EFO_1001870	late_onset Alzheimers disease	late_onset Alzheimers disease-15	1
ENSG00000152661	0	GJA1	6.07544e-05	EFO_1001870-2;2	0.0348269	EFO_1001870	late_onset Alzheimers disease	late_onset Alzheimers disease-2;2
ENSG00000152894	0	PTPRK	0.00025091	EFO_1001870-2;2	0.0348269	EFO_1001870	late_onset Alzheimers disease	late_onset Alzheimers disease-2;2
ENSG00000152952	0	PLOD2	0.000128752	EFO_1001870-5	0.000275532	EFO_1001870	late_onset Alzheimers disease	late_onset Alzheimers disease-5	9
ENSG00000153071	0	DAB2	0.000118254	EFO_1001870-2;12	1.87491e-09	EFO_1001870	late_onset Alzheimers disease	late_onset Alzheimers disease-2;12	2
ENSG00000153107	0	ANAPC1	0.00018895	EFO_1001870-15	7.96521e-45	EFO_1001870	late_onset Alzheimers disease	late_onset Alzheimers disease-15	1
ENSG00000153827	0	TRIP12	0.000137582	EFO_1001870-15	7.96521e-45	EFO_1001870	late_onset Alzheimers disease	late_onset Alzheimers disease-15	1
ENSG00000153976	0	HS3ST3A1	0.000128648	EFO_1001870-9	6.43678e-05	EFO_1001870	late_onset Alzheimers disease	late_onset Alzheimers disease-9
ENSG00000154007	0	ASB17	0.000103078	EFO_1001870-15	7.96521e-45	EFO_1001870	late_onset Alzheimers disease	late_onset Alzheimers disease-15	1
ENSG00000154162	0	CDH12	0.000131088	EFO_1001870-16	8.18604e-05	EFO_1001870	late_onset Alzheimers disease	late_onset Alzheimers disease-16
ENSG00000154359	0	LONRF1	0.000167523	EFO_1001870-15	7.96521e-45	EFO_1001870	late_onset Alzheimers disease	late_onset Alzheimers disease-15	1
ENSG00000154370	0	TRIM11	0.000139017	EFO_1001870-15	7.96521e-45	EFO_1001870	late_onset Alzheimers disease	late_onset Alzheimers disease-15	1
ENSG00000154447	0	SH3RF1	0.000104836	EFO_1001870-15	7.96521e-45	EFO_1001870	late_onset Alzheimers disease	late_onset Alzheimers disease-15	1
ENSG00000154582	0	ELOC	0.000178846	EFO_1001870-15	7.96521e-45	EFO_1001870	late_onset Alzheimers disease	late_onset Alzheimers disease-15	1
ENSG00000154734	0	ADAMTS1	0.000180869	EFO_1001870-4	6.84836e-17	EFO_1001870	late_onset Alzheimers disease	late_onset Alzheimers disease-4
ENSG00000154736	0	ADAMTS5	0.000168046	EFO_1001870-4	6.84836e-17	EFO_1001870	late_onset Alzheimers disease	late_onset Alzheimers disease-4
ENSG00000154764	0	WNT7A	8.00117e-05	EFO_1001870-2;12	1.87491e-09	EFO_1001870	late_onset Alzheimers disease	late_onset Alzheimers disease-2;12	2
ENSG00000155034	0	FBXL18	0.000132825	EFO_1001870-15	7.96521e-45	EFO_1001870	late_onset Alzheimers disease	late_onset Alzheimers disease-15	1
ENSG00000155897	0	ADCY8	0.000168079	EFO_1001870-1;2	2.50252e-14	EFO_1001870	late_onset Alzheimers disease	late_onset Alzheimers disease-1;2	6
ENSG00000156140	0	ADAMTS3	0.000178041	EFO_1001870-4	6.84836e-17	EFO_1001870	late_onset Alzheimers disease	late_onset Alzheimers disease-4
ENSG00000156218	0	ADAMTSL3	0.000173485	EFO_1001870-4	6.84836e-17	EFO_1001870	late_onset Alzheimers disease	late_onset Alzheimers disease-4
ENSG00000156234	0	CXCL13	8.66796e-05	EFO_1001870-1;2	2.50252e-14	EFO_1001870	late_onset Alzheimers disease	late_onset Alzheimers disease-1;2	6
ENSG00000156587	0	UBE2L6	0.000182096	EFO_1001870-15	7.96521e-45	EFO_1001870	late_onset Alzheimers disease	late_onset Alzheimers disease-15	1
ENSG00000156804	0	FBXO32	0.00010645	EFO_1001870-15	7.96521e-45	EFO_1001870	late_onset Alzheimers disease	late_onset Alzheimers disease-15	1
ENSG00000157005	0	SST	0.000100764	EFO_1001870-1;2	2.50252e-14	EFO_1001870	late_onset Alzheimers disease	late_onset Alzheimers disease-1;2	6
ENSG00000157087	0	ATP2B2	0.000106453	EFO_1001870-2;2	0.0348269	EFO_1001870	late_onset Alzheimers disease	late_onset Alzheimers disease-2;2
ENSG00000157107	0	FCHO2	9.69199e-05	EFO_1001870-2;12	1.87491e-09	EFO_1001870	late_onset Alzheimers disease	late_onset Alzheimers disease-2;12	2
ENSG00000157191	0	NECAP2	0.00011991	EFO_1001870-2;12	1.87491e-09	EFO_1001870	late_onset Alzheimers disease	late_onset Alzheimers disease-2;12	2
ENSG00000157193	0	LRP8	0.000355448	EFO_1001870-9	6.43678e-05	EFO_1001870	late_onset Alzheimers disease	late_onset Alzheimers disease-9
ENSG00000157219	0	HTR5A	8.74832e-05	EFO_1001870-1;2	2.50252e-14	EFO_1001870	late_onset Alzheimers disease	late_onset Alzheimers disease-1;2	6
ENSG00000157450	0	RNF111	0.000143457	EFO_1001870-15	7.96521e-45	EFO_1001870	late_onset Alzheimers disease	late_onset Alzheimers disease-15	1
ENSG00000157766	0	ACAN	0.000104261	EFO_1001870-4	6.84836e-17	EFO_1001870	late_onset Alzheimers disease	late_onset Alzheimers disease-4
ENSG00000157978	0	LDLRAP1	0.000333794	EFO_1001870-2;12	1.87491e-09	EFO_1001870	late_onset Alzheimers disease	late_onset Alzheimers disease-2;12	2
ENSG00000158022	0	TRIM63	0.00010529	EFO_1001870-15	7.96521e-45	EFO_1001870	late_onset Alzheimers disease	late_onset Alzheimers disease-15	1
ENSG00000158850	0	B4GALT3	7.34074e-05	EFO_1001870-2;2	0.0348269	EFO_1001870	late_onset Alzheimers disease	late_onset Alzheimers disease-2;2
ENSG00000158859	0	ADAMTS4	0.00018663	EFO_1001870-4	6.84836e-17	EFO_1001870	late_onset Alzheimers disease	late_onset Alzheimers disease-4
ENSG00000158874	0	APOA2	0.000456852	EFO_1001870-2;2	0.0348269	EFO_1001870	late_onset Alzheimers disease	late_onset Alzheimers disease-2;2
ENSG00000159069	0	FBXW5	0.000145113	EFO_1001870-15	7.96521e-45	EFO_1001870	late_onset Alzheimers disease	late_onset Alzheimers disease-15	1
ENSG00000159082	0	SYNJ1	0.000149422	EFO_1001870-2;12	1.87491e-09	EFO_1001870	late_onset Alzheimers disease	late_onset Alzheimers disease-2;12	2
ENSG00000159189	0	C1QC	6.15376e-05	EFO_1001870-6	0.00469473	EFO_1001870	late_onset Alzheimers disease	late_onset Alzheimers disease-6
ENSG00000159202	0	UBE2Z	0.000115811	EFO_1001870-15	7.96521e-45	EFO_1001870	late_onset Alzheimers disease	late_onset Alzheimers disease-15	1
ENSG00000159459	0	UBR1	0.000154204	EFO_1001870-15	7.96521e-45	EFO_1001870	late_onset Alzheimers disease	late_onset Alzheimers disease-15	1
ENSG00000159674	0	SPON2	0.000171859	EFO_1001870-4	6.84836e-17	EFO_1001870	late_onset Alzheimers disease	late_onset Alzheimers disease-4
ENSG00000160013	0	PTGIR	8.05287e-05	EFO_1001870-1;3	9.90954e-07	EFO_1001870	late_onset Alzheimers disease	late_onset Alzheimers disease-1;3	7
ENSG00000160087	0	UBE2J2	0.000115116	EFO_1001870-15	7.96521e-45	EFO_1001870	late_onset Alzheimers disease	late_onset Alzheimers disease-15	1
ENSG00000160323	0	ADAMTS13	0.000163722	EFO_1001870-4	6.84836e-17	EFO_1001870	late_onset Alzheimers disease	late_onset Alzheimers disease-4
ENSG00000160360	0	GPSM1	0.000121937	EFO_1001870-1;2	2.50252e-14	EFO_1001870	late_onset Alzheimers disease	late_onset Alzheimers disease-1;2	6
ENSG00000160654	0	CD3G	0.000204049	EFO_1001870-2;12	1.87491e-09	EFO_1001870	late_onset Alzheimers disease	late_onset Alzheimers disease-2;12	2
ENSG00000160683	0	CXCR5	9.71296e-05	EFO_1001870-1;2	2.50252e-14	EFO_1001870	late_onset Alzheimers disease	late_onset Alzheimers disease-1;2	6
ENSG00000160714	0	UBE2Q1	0.000110775	EFO_1001870-15	7.96521e-45	EFO_1001870	late_onset Alzheimers disease	late_onset Alzheimers disease-15	1
ENSG00000160791	0	CCR5	0.000121188	EFO_1001870-1;2	2.50252e-14	EFO_1001870	late_onset Alzheimers disease	late_onset Alzheimers disease-1;2	6
ENSG00000160801	0	PTH1R	7.99875e-05	EFO_1001870-1;3	9.90954e-07	EFO_1001870	late_onset Alzheimers disease	late_onset Alzheimers disease-1;3	7
ENSG00000161040	0	FBXL13	0.000104199	EFO_1001870-15	7.96521e-45	EFO_1001870	late_onset Alzheimers disease	late_onset Alzheimers disease-15	1
ENSG00000161203	0	AP2M1	0.000264393	EFO_1001870-2;12	1.87491e-09	EFO_1001870	late_onset Alzheimers disease	late_onset Alzheimers disease-2;12	2
ENSG00000161243	0	FBXO27	0.000108019	EFO_1001870-15	7.96521e-45	EFO_1001870	late_onset Alzheimers disease	late_onset Alzheimers disease-15	1
ENSG00000161638	0	ITGA5	0.000107106	EFO_1001870-5	0.000275532	EFO_1001870	late_onset Alzheimers disease	late_onset Alzheimers disease-5	9
ENSG00000161664	0	ASB16	0.00010892	EFO_1001870-15	7.96521e-45	EFO_1001870	late_onset Alzheimers disease	late_onset Alzheimers disease-15	1
ENSG00000161921	0	CXCL16	9.54815e-05	EFO_1001870-1;2	2.50252e-14	EFO_1001870	late_onset Alzheimers disease	late_onset Alzheimers disease-1;2	6
ENSG00000162009	0	SSTR5	9.07133e-05	EFO_1001870-1;2	2.50252e-14	EFO_1001870	late_onset Alzheimers disease	late_onset Alzheimers disease-1;2	6
ENSG00000162063	0	CCNF	0.000136392	EFO_1001870-15	7.96521e-45	EFO_1001870	late_onset Alzheimers disease	late_onset Alzheimers disease-15	1
ENSG00000162104	0	ADCY9	0.000176397	EFO_1001870-1;2	2.50252e-14	EFO_1001870	late_onset Alzheimers disease	late_onset Alzheimers disease-1;2	6
ENSG00000162188	0	GNG3	0.000212292	EFO_1001870-1;3	9.90954e-07	EFO_1001870	late_onset Alzheimers disease	late_onset Alzheimers disease-1;3	7
ENSG00000162413	0	KLHL21	0.00016953	EFO_1001870-15	7.96521e-45	EFO_1001870	late_onset Alzheimers disease	late_onset Alzheimers disease-15	1
ENSG00000162512	0	SDC3	0.000511528	EFO_1001870-9	6.43678e-05	EFO_1001870	late_onset Alzheimers disease	late_onset Alzheimers disease-9
ENSG00000162704	0	ARPC5	0.00015399	EFO_1001870-2;12	1.87491e-09	EFO_1001870	late_onset Alzheimers disease	late_onset Alzheimers disease-2;12	2
ENSG00000162881	0	OXER1	0.000111334	EFO_1001870-1;2	2.50252e-14	EFO_1001870	late_onset Alzheimers disease	late_onset Alzheimers disease-1;2	6
ENSG00000163013	0	FBXO41	0.000104845	EFO_1001870-15	7.96521e-45	EFO_1001870	late_onset Alzheimers disease	late_onset Alzheimers disease-15	1
ENSG00000163251	0	FZD5	6.06454e-05	EFO_1001870-2;12	1.87491e-09	EFO_1001870	late_onset Alzheimers disease	late_onset Alzheimers disease-2;12	2
ENSG00000163349	0	HIPK1	0.000235318	EFO_1001870-2;2	0.0348269	EFO_1001870	late_onset Alzheimers disease	late_onset Alzheimers disease-2;2
ENSG00000163359	0	COL6A3	0.0001108	EFO_1001870-5	0.000275532	EFO_1001870	late_onset Alzheimers disease	late_onset Alzheimers disease-5	9
ENSG00000163376	0	KBTBD8	0.000107165	EFO_1001870-15	7.96521e-45	EFO_1001870	late_onset Alzheimers disease	late_onset Alzheimers disease-15	1
ENSG00000163377	0	FAM19A4	0.000113632	EFO_1001870-2;2	0.0348269	EFO_1001870	late_onset Alzheimers disease	late_onset Alzheimers disease-2;2
ENSG00000163464	0	CXCR1	0.000107525	EFO_1001870-1;2	2.50252e-14	EFO_1001870	late_onset Alzheimers disease	late_onset Alzheimers disease-1;2	6
ENSG00000163466	0	ARPC2	0.000162044	EFO_1001870-2;12	1.87491e-09	EFO_1001870	late_onset Alzheimers disease	late_onset Alzheimers disease-2;12	2
ENSG00000163481	0	RNF25	0.000109861	EFO_1001870-15	7.96521e-45	EFO_1001870	late_onset Alzheimers disease	late_onset Alzheimers disease-15	1
ENSG00000163485	0	ADORA1	8.92718e-05	EFO_1001870-1;2	2.50252e-14	EFO_1001870	late_onset Alzheimers disease	late_onset Alzheimers disease-1;2	6
ENSG00000163638	0	ADAMTS9	0.00016427	EFO_1001870-4	6.84836e-17	EFO_1001870	late_onset Alzheimers disease	late_onset Alzheimers disease-4
ENSG00000163734	0	CXCL3	8.61734e-05	EFO_1001870-1;2	2.50252e-14	EFO_1001870	late_onset Alzheimers disease	late_onset Alzheimers disease-1;2	6
ENSG00000163735	0	CXCL5	9.1508e-05	EFO_1001870-1;2	2.50252e-14	EFO_1001870	late_onset Alzheimers disease	late_onset Alzheimers disease-1;2	6
ENSG00000163736	0	PPBP	0.000175458	EFO_1001870-1;2	2.50252e-14	EFO_1001870	late_onset Alzheimers disease	late_onset Alzheimers disease-1;2	6
ENSG00000163737	0	PF4	0.000203356	EFO_1001870-1;2	2.50252e-14	EFO_1001870	late_onset Alzheimers disease	late_onset Alzheimers disease-1;2	6
ENSG00000163739	0	CXCL1	9.54975e-05	EFO_1001870-1;2	2.50252e-14	EFO_1001870	late_onset Alzheimers disease	late_onset Alzheimers disease-1;2	6
ENSG00000163743	0	RCHY1	0.000140342	EFO_1001870-15	7.96521e-45	EFO_1001870	late_onset Alzheimers disease	late_onset Alzheimers disease-15	1
ENSG00000163823	0	CCR1	0.000117474	EFO_1001870-1;2	2.50252e-14	EFO_1001870	late_onset Alzheimers disease	late_onset Alzheimers disease-1;2	6
ENSG00000163833	0	FBXO40	0.000105993	EFO_1001870-15	7.96521e-45	EFO_1001870	late_onset Alzheimers disease	late_onset Alzheimers disease-15	1
ENSG00000163840	0	DTX3L	0.000112364	EFO_1001870-15	7.96521e-45	EFO_1001870	late_onset Alzheimers disease	late_onset Alzheimers disease-15	1
ENSG00000164049	0	FBXW12	0.000103848	EFO_1001870-15	7.96521e-45	EFO_1001870	late_onset Alzheimers disease	late_onset Alzheimers disease-15	1
ENSG00000164068	0	RNF123	0.000122553	EFO_1001870-15	7.96521e-45	EFO_1001870	late_onset Alzheimers disease	late_onset Alzheimers disease-15	1
ENSG00000164082	0	GRM2	0.000119427	EFO_1001870-1;2	2.50252e-14	EFO_1001870	late_onset Alzheimers disease	late_onset Alzheimers disease-1;2	6
ENSG00000164100	0	NDST3	6.06299e-05	EFO_1001870-9	6.43678e-05	EFO_1001870	late_onset Alzheimers disease	late_onset Alzheimers disease-9
ENSG00000164122	0	ASB5	0.000103078	EFO_1001870-15	7.96521e-45	EFO_1001870	late_onset Alzheimers disease	late_onset Alzheimers disease-15	1
ENSG00000164128	0	NPY1R	8.80817e-05	EFO_1001870-1;2	2.50252e-14	EFO_1001870	late_onset Alzheimers disease	late_onset Alzheimers disease-1;2	6
ENSG00000164129	0	NPY5R	8.84159e-05	EFO_1001870-1;2	2.50252e-14	EFO_1001870	late_onset Alzheimers disease	late_onset Alzheimers disease-1;2	6
ENSG00000164162	0	ANAPC10	0.000194064	EFO_1001870-15	7.96521e-45	EFO_1001870	late_onset Alzheimers disease	late_onset Alzheimers disease-15	1
ENSG00000164171	0	ITGA2	0.00012452	EFO_1001870-5	0.000275532	EFO_1001870	late_onset Alzheimers disease	late_onset Alzheimers disease-5	9
ENSG00000164270	0	HTR4	6.07009e-05	EFO_1001870-1;3	9.90954e-07	EFO_1001870	late_onset Alzheimers disease	late_onset Alzheimers disease-1;3	7
ENSG00000164692	0	COL1A2	0.000174511	EFO_1001870-5	0.000275532	EFO_1001870	late_onset Alzheimers disease	late_onset Alzheimers disease-5	9
ENSG00000164742	0	ADCY1	0.000125581	EFO_1001870-1;2	2.50252e-14	EFO_1001870	late_onset Alzheimers disease	late_onset Alzheimers disease-1;2	6
ENSG00000164764	0	SBSPON	0.000166377	EFO_1001870-4	6.84836e-17	EFO_1001870	late_onset Alzheimers disease	late_onset Alzheimers disease-4
ENSG00000164816	0	DEFA5	6.74236e-05	EFO_1001870-2;2	0.0348269	EFO_1001870	late_onset Alzheimers disease	late_onset Alzheimers disease-2;2
ENSG00000164850	0	GPER1	8.87868e-05	EFO_1001870-1;2	2.50252e-14	EFO_1001870	late_onset Alzheimers disease	late_onset Alzheimers disease-1;2	6
ENSG00000164930	0	FZD6	6.66253e-05	EFO_1001870-2;2	0.0348269	EFO_1001870	late_onset Alzheimers disease	late_onset Alzheimers disease-2;2
ENSG00000165192	0	ASB11	0.000103573	EFO_1001870-15	7.96521e-45	EFO_1001870	late_onset Alzheimers disease	late_onset Alzheimers disease-15	1
ENSG00000165219	0	GAPVD1	0.000124824	EFO_1001870-2;12	1.87491e-09	EFO_1001870	late_onset Alzheimers disease	late_onset Alzheimers disease-2;12	2
ENSG00000165338	0	HECTD2	0.000107284	EFO_1001870-15	7.96521e-45	EFO_1001870	late_onset Alzheimers disease	late_onset Alzheimers disease-15	1
ENSG00000165409	0	TSHR	0.000106754	EFO_1001870-1;3	9.90954e-07	EFO_1001870	late_onset Alzheimers disease	late_onset Alzheimers disease-1;3	7
ENSG00000165471	0	MBL2	6.21041e-05	EFO_1001870-6	0.00469473	EFO_1001870	late_onset Alzheimers disease	late_onset Alzheimers disease-6
ENSG00000165501	0	LRR1	0.000112245	EFO_1001870-15	7.96521e-45	EFO_1001870	late_onset Alzheimers disease	late_onset Alzheimers disease-15	1
ENSG00000165506	0	DNAAF2	7.20387e-05	EFO_1001870-2;2	0.0348269	EFO_1001870	late_onset Alzheimers disease	late_onset Alzheimers disease-2;2
ENSG00000165572	0	KBTBD6	0.000122058	EFO_1001870-15	7.96521e-45	EFO_1001870	late_onset Alzheimers disease	late_onset Alzheimers disease-15	1
ENSG00000165621	0	OXGR1	8.54401e-05	EFO_1001870-1;2	2.50252e-14	EFO_1001870	late_onset Alzheimers disease	late_onset Alzheimers disease-1;2	6
ENSG00000165912	0	PACSIN3	0.000166215	EFO_1001870-2;12	1.87491e-09	EFO_1001870	late_onset Alzheimers disease	late_onset Alzheimers disease-2;12	2
ENSG00000166033	0	HTRA1	7.99326e-05	EFO_1001870-2;2	0.0348269	EFO_1001870	late_onset Alzheimers disease	late_onset Alzheimers disease-2;2
ENSG00000166106	0	ADAMTS15	0.000162535	EFO_1001870-4	6.84836e-17	EFO_1001870	late_onset Alzheimers disease	late_onset Alzheimers disease-4
ENSG00000166167	0	BTRC	0.000287336	EFO_1001870-15	7.96521e-45	EFO_1001870	late_onset Alzheimers disease	late_onset Alzheimers disease-15	1
ENSG00000166266	0	CUL5	0.000331312	EFO_1001870-15	7.96521e-45	EFO_1001870	late_onset Alzheimers disease	late_onset Alzheimers disease-15	1
ENSG00000166278	0	C2	0.000451815	EFO_1001870-6	0.00469473	EFO_1001870	late_onset Alzheimers disease	late_onset Alzheimers disease-6
ENSG00000166507	0	NDST2	7.85158e-05	EFO_1001870-9	6.43678e-05	EFO_1001870	late_onset Alzheimers disease	late_onset Alzheimers disease-9
ENSG00000166573	0	GALR1	9.09525e-05	EFO_1001870-1;2	2.50252e-14	EFO_1001870	late_onset Alzheimers disease	late_onset Alzheimers disease-1;2	6
ENSG00000166603	0	MC4R	8.87982e-05	EFO_1001870-1;3	9.90954e-07	EFO_1001870	late_onset Alzheimers disease	late_onset Alzheimers disease-1;3	7
ENSG00000166747	0	AP1G1	7.95102e-05	EFO_1001870-2;12	1.87491e-09	EFO_1001870	late_onset Alzheimers disease	late_onset Alzheimers disease-2;12	2
ENSG00000166794	0	PPIB	0.000162662	EFO_1001870-5	0.000275532	EFO_1001870	late_onset Alzheimers disease	late_onset Alzheimers disease-5	9
ENSG00000167083	0	GNGT2	0.000209698	EFO_1001870-1;3	9.90954e-07	EFO_1001870	late_onset Alzheimers disease	late_onset Alzheimers disease-1;3	7
ENSG00000167196	0	FBXO22	0.000110595	EFO_1001870-15	7.96521e-45	EFO_1001870	late_onset Alzheimers disease	late_onset Alzheimers disease-15	1
ENSG00000167286	0	CD3D	0.000157687	EFO_1001870-2;12	1.87491e-09	EFO_1001870	late_onset Alzheimers disease	late_onset Alzheimers disease-2;12	2
ENSG00000167414	0	GNG8	0.000210347	EFO_1001870-1;3	9.90954e-07	EFO_1001870	late_onset Alzheimers disease	late_onset Alzheimers disease-1;3	7
ENSG00000167996	0	FTH1	0.000119077	EFO_1001870-2;12	1.87491e-09	EFO_1001870	late_onset Alzheimers disease	late_onset Alzheimers disease-2;12	2
ENSG00000168081	0	PNOC	8.75239e-05	EFO_1001870-1;2	2.50252e-14	EFO_1001870	late_onset Alzheimers disease	late_onset Alzheimers disease-1;2	6
ENSG00000168243	0	GNG4	0.000213899	EFO_1001870-1;3	9.90954e-07	EFO_1001870	late_onset Alzheimers disease	late_onset Alzheimers disease-1;3	7
ENSG00000168301	0	KCTD6	0.000125351	EFO_1001870-15	7.96521e-45	EFO_1001870	late_onset Alzheimers disease	late_onset Alzheimers disease-15	1
ENSG00000168412	0	MTNR1A	9.03842e-05	EFO_1001870-1;2	2.50252e-14	EFO_1001870	late_onset Alzheimers disease	late_onset Alzheimers disease-1;2	6
ENSG00000168515	0	SCGB1D1	0.000130407	EFO_1001870-2;2	0.0348269	EFO_1001870	late_onset Alzheimers disease	late_onset Alzheimers disease-2;2
ENSG00000168542	0	COL3A1	0.000131984	EFO_1001870-5	0.000275532	EFO_1001870	late_onset Alzheimers disease	late_onset Alzheimers disease-5	9
ENSG00000168830	0	HTR1E	0.000262944	EFO_1001870-1;2	2.50252e-14	EFO_1001870	late_onset Alzheimers disease	late_onset Alzheimers disease-1;2	6
ENSG00000168961	0	LGALS9	6.75099e-05	EFO_1001870-2;2	0.0348269	EFO_1001870	late_onset Alzheimers disease	late_onset Alzheimers disease-2;2
ENSG00000169031	0	COL4A3	0.000117274	EFO_1001870-5	0.000275532	EFO_1001870	late_onset Alzheimers disease	late_onset Alzheimers disease-5	9
ENSG00000169071	0	ROR2	7.2136e-05	EFO_1001870-2;12	1.87491e-09	EFO_1001870	late_onset Alzheimers disease	late_onset Alzheimers disease-2;12	2
ENSG00000169139	0	UBE2V2	0.000173981	EFO_1001870-15	7.96521e-45	EFO_1001870	late_onset Alzheimers disease	late_onset Alzheimers disease-15	1
ENSG00000169231	0	THBS3	7.45797e-05	EFO_1001870-2;2	0.0348269	EFO_1001870	late_onset Alzheimers disease	late_onset Alzheimers disease-2;2
ENSG00000169245	0	CXCL10	0.000107643	EFO_1001870-1;2	2.50252e-14	EFO_1001870	late_onset Alzheimers disease	late_onset Alzheimers disease-1;2	6
ENSG00000169248	0	CXCL11	8.80984e-05	EFO_1001870-1;2	2.50252e-14	EFO_1001870	late_onset Alzheimers disease	late_onset Alzheimers disease-1;2	6
ENSG00000169252	0	ADRB2	0.000239932	EFO_1001870-2;12	1.87491e-09	EFO_1001870	late_onset Alzheimers disease	late_onset Alzheimers disease-2;12	2
ENSG00000169313	0	P2RY12	0.000129405	EFO_1001870-1;2	2.50252e-14	EFO_1001870	late_onset Alzheimers disease	late_onset Alzheimers disease-1;2	6
ENSG00000169429	0	CXCL8	0.000216539	EFO_1001870-1;2	2.50252e-14	EFO_1001870	late_onset Alzheimers disease	late_onset Alzheimers disease-1;2	6
ENSG00000169436	0	COL22A1	8.19403e-05	EFO_1001870-5	0.000275532	EFO_1001870	late_onset Alzheimers disease	late_onset Alzheimers disease-5	9
ENSG00000169439	0	SDC2	0.000583172	EFO_1001870-9	6.43678e-05	EFO_1001870	late_onset Alzheimers disease	late_onset Alzheimers disease-9
ENSG00000169777	0	TAS2R1	8.54401e-05	EFO_1001870-1;2	2.50252e-14	EFO_1001870	late_onset Alzheimers disease	late_onset Alzheimers disease-1;2	6
ENSG00000169862	5.09691	CTNND2	0.00117641	EFO_1001870-2;2	0.0348269	EFO_1001870	late_onset Alzheimers disease	late_onset Alzheimers disease-2;2
ENSG00000169891	0	REPS2	0.000102393	EFO_1001870-2;12	1.87491e-09	EFO_1001870	late_onset Alzheimers disease	late_onset Alzheimers disease-2;12	2
ENSG00000170035	0	UBE2E3	0.000139446	EFO_1001870-15	7.96521e-45	EFO_1001870	late_onset Alzheimers disease	late_onset Alzheimers disease-15	1
ENSG00000170128	0	GPR25	7.1987e-05	EFO_1001870-1;3	9.90954e-07	EFO_1001870	late_onset Alzheimers disease	late_onset Alzheimers disease-1;3	7
ENSG00000170142	0	UBE2E1	0.000172704	EFO_1001870-15	7.96521e-45	EFO_1001870	late_onset Alzheimers disease	late_onset Alzheimers disease-15	1
ENSG00000170275	0	CRTAP	9.20371e-05	EFO_1001870-5	0.000275532	EFO_1001870	late_onset Alzheimers disease	late_onset Alzheimers disease-5	9
ENSG00000170340	0	B3GNT2	7.16014e-05	EFO_1001870-2;2	0.0348269	EFO_1001870	late_onset Alzheimers disease	late_onset Alzheimers disease-2;2
ENSG00000170633	0	RNF34	0.000115924	EFO_1001870-15	7.96521e-45	EFO_1001870	late_onset Alzheimers disease	late_onset Alzheimers disease-15	1
ENSG00000170743	0	SYT9	0.000103637	EFO_1001870-2;12	1.87491e-09	EFO_1001870	late_onset Alzheimers disease	late_onset Alzheimers disease-2;12	2
ENSG00000170820	0	FSHR	6.06222e-05	EFO_1001870-1;3	9.90954e-07	EFO_1001870	late_onset Alzheimers disease	late_onset Alzheimers disease-1;3	7
ENSG00000170989	0	S1PR1	0.000127479	EFO_1001870-1;2	2.50252e-14	EFO_1001870	late_onset Alzheimers disease	late_onset Alzheimers disease-1;2	6
ENSG00000171004	0	HS6ST2	7.03987e-05	EFO_1001870-9	6.43678e-05	EFO_1001870	late_onset Alzheimers disease	late_onset Alzheimers disease-9
ENSG00000171049	0	FPR2	0.000183942	EFO_1001870-1;3	9.90954e-07	EFO_1001870	late_onset Alzheimers disease	late_onset Alzheimers disease-1;3	7
ENSG00000171051	0	FPR1	0.000140774	EFO_1001870-1;2	2.50252e-14	EFO_1001870	late_onset Alzheimers disease	late_onset Alzheimers disease-1;2	6
ENSG00000171105	0	INSR	0.000178965	EFO_1001870-2;2	0.0348269	EFO_1001870	late_onset Alzheimers disease	late_onset Alzheimers disease-2;2
ENSG00000171136	0	RLN3	0.000115478	EFO_1001870-1;2	2.50252e-14	EFO_1001870	late_onset Alzheimers disease	late_onset Alzheimers disease-1;2	6
ENSG00000171502	0	COL24A1	9.73113e-05	EFO_1001870-5	0.000275532	EFO_1001870	late_onset Alzheimers disease	late_onset Alzheimers disease-5	9
ENSG00000171517	0	LPAR3	0.000190363	EFO_1001870-1;3	9.90954e-07	EFO_1001870	late_onset Alzheimers disease	late_onset Alzheimers disease-1;3	7
ENSG00000171522	0	PTGER4	0.000187522	EFO_1001870-1;3	9.90954e-07	EFO_1001870	late_onset Alzheimers disease	late_onset Alzheimers disease-1;3	7
ENSG00000171596	0	NMUR1	0.00013372	EFO_1001870-1;3	9.90954e-07	EFO_1001870	late_onset Alzheimers disease	late_onset Alzheimers disease-1;3	7
ENSG00000171621	0	SPSB1	0.000107982	EFO_1001870-15	7.96521e-45	EFO_1001870	late_onset Alzheimers disease	late_onset Alzheimers disease-15	1
ENSG00000171812	0	COL8A2	8.80178e-05	EFO_1001870-5	0.000275532	EFO_1001870	late_onset Alzheimers disease	late_onset Alzheimers disease-5	9
ENSG00000171823	0	FBXL14	0.000116545	EFO_1001870-15	7.96521e-45	EFO_1001870	late_onset Alzheimers disease	late_onset Alzheimers disease-15	1
ENSG00000171860	0	C3AR1	0.000155298	EFO_1001870-1;2	2.50252e-14	EFO_1001870	late_onset Alzheimers disease	late_onset Alzheimers disease-1;2	6
ENSG00000172215	0	CXCR6	9.77883e-05	EFO_1001870-1;2	2.50252e-14	EFO_1001870	late_onset Alzheimers disease	late_onset Alzheimers disease-1;2	6
ENSG00000172354	0	GNB2	0.000286928	EFO_1001870-1;3	9.90954e-07	EFO_1001870	late_onset Alzheimers disease	late_onset Alzheimers disease-1;3	7
ENSG00000172380	0	GNG12	0.000229149	EFO_1001870-1;3	9.90954e-07	EFO_1001870	late_onset Alzheimers disease	late_onset Alzheimers disease-1;3	7
ENSG00000172410	0	INSL5	0.000125024	EFO_1001870-1;2	2.50252e-14	EFO_1001870	late_onset Alzheimers disease	late_onset Alzheimers disease-1;2	6
ENSG00000172724	0	CCL19	8.77634e-05	EFO_1001870-1;2	2.50252e-14	EFO_1001870	late_onset Alzheimers disease	late_onset Alzheimers disease-1;2	6
ENSG00000172752	0	COL6A5	0.000110611	EFO_1001870-5	0.000275532	EFO_1001870	late_onset Alzheimers disease	late_onset Alzheimers disease-5	9
ENSG00000172987	0	HPSE2	6.82023e-05	EFO_1001870-9	6.43678e-05	EFO_1001870	late_onset Alzheimers disease	late_onset Alzheimers disease-9
ENSG00000173080	0	RXFP4	9.25399e-05	EFO_1001870-1;2	2.50252e-14	EFO_1001870	late_onset Alzheimers disease	late_onset Alzheimers disease-1;2	6
ENSG00000173083	0	HPSE	6.86876e-05	EFO_1001870-9	6.43678e-05	EFO_1001870	late_onset Alzheimers disease	late_onset Alzheimers disease-9
ENSG00000173157	0	ADAMTS20	0.000162535	EFO_1001870-4	6.84836e-17	EFO_1001870	late_onset Alzheimers disease	late_onset Alzheimers disease-4
ENSG00000173175	0	ADCY5	0.000166692	EFO_1001870-1;2	2.50252e-14	EFO_1001870	late_onset Alzheimers disease	late_onset Alzheimers disease-1;2	6
ENSG00000173369	0	C1QB	7.67235e-05	EFO_1001870-6	0.00469473	EFO_1001870	late_onset Alzheimers disease	late_onset Alzheimers disease-6
ENSG00000173372	0	C1QA	7.36295e-05	EFO_1001870-6	0.00469473	EFO_1001870	late_onset Alzheimers disease	late_onset Alzheimers disease-6
ENSG00000173432	0	SAA1	0.000151669	EFO_1001870-1;3	9.90954e-07	EFO_1001870	late_onset Alzheimers disease	late_onset Alzheimers disease-1;3	7
ENSG00000173546	0	CSPG4	0.000128132	EFO_1001870-9	6.43678e-05	EFO_1001870	late_onset Alzheimers disease	late_onset Alzheimers disease-9
ENSG00000173585	0	CCR9	0.000109289	EFO_1001870-1;2	2.50252e-14	EFO_1001870	late_onset Alzheimers disease	late_onset Alzheimers disease-1;2	6
ENSG00000173744	0	AGFG1	0.000121354	EFO_1001870-2;12	1.87491e-09	EFO_1001870	late_onset Alzheimers disease	late_onset Alzheimers disease-2;12	2
ENSG00000173801	0	JUP	0.000292413	EFO_1001870-2;2	0.0348269	EFO_1001870	late_onset Alzheimers disease	late_onset Alzheimers disease-2;2
ENSG00000173821	0	AC124319.1	0.000123257	EFO_1001870-15	7.96521e-45	EFO_1001870	late_onset Alzheimers disease	late_onset Alzheimers disease-15	1
ENSG00000174021	0	GNG5	0.000230683	EFO_1001870-1;3	9.90954e-07	EFO_1001870	late_onset Alzheimers disease	late_onset Alzheimers disease-1;3	7
ENSG00000174233	0	ADCY6	0.00019625	EFO_1001870-1;2	2.50252e-14	EFO_1001870	late_onset Alzheimers disease	late_onset Alzheimers disease-1;2	6
ENSG00000174804	0	FZD4	0.000135469	EFO_1001870-2;12	1.87491e-09	EFO_1001870	late_onset Alzheimers disease	late_onset Alzheimers disease-2;12	2
ENSG00000174944	0	P2RY14	8.93167e-05	EFO_1001870-1;2	2.50252e-14	EFO_1001870	late_onset Alzheimers disease	late_onset Alzheimers disease-1;2	6
ENSG00000174989	0	FBXW8	0.000113552	EFO_1001870-15	7.96521e-45	EFO_1001870	late_onset Alzheimers disease	late_onset Alzheimers disease-15	1
ENSG00000175063	0	UBE2C	0.000203123	EFO_1001870-15	7.96521e-45	EFO_1001870	late_onset Alzheimers disease	late_onset Alzheimers disease-15	1
ENSG00000175093	0	SPSB4	0.000103078	EFO_1001870-15	7.96521e-45	EFO_1001870	late_onset Alzheimers disease	late_onset Alzheimers disease-15	1
ENSG00000175416	0	CLTB	0.000169188	EFO_1001870-2;12	1.87491e-09	EFO_1001870	late_onset Alzheimers disease	late_onset Alzheimers disease-2;12	2
ENSG00000175809	0	CBLL2	0.000111397	EFO_1001870-15	7.96521e-45	EFO_1001870	late_onset Alzheimers disease	late_onset Alzheimers disease-15	1
ENSG00000175931	0	UBE2O	0.00014859	EFO_1001870-15	7.96521e-45	EFO_1001870	late_onset Alzheimers disease	late_onset Alzheimers disease-15	1
ENSG00000176022	0	B3GALT6	8.68352e-05	EFO_1001870-9	6.43678e-05	EFO_1001870	late_onset Alzheimers disease	late_onset Alzheimers disease-9
ENSG00000176248	0	ANAPC2	0.000178214	EFO_1001870-15	7.96521e-45	EFO_1001870	late_onset Alzheimers disease	late_onset Alzheimers disease-15	1
ENSG00000176386	0	CDC26	0.000173579	EFO_1001870-15	7.96521e-45	EFO_1001870	late_onset Alzheimers disease	late_onset Alzheimers disease-15	1
ENSG00000176533	0	GNG7	0.000330932	EFO_1001870-1;3	9.90954e-07	EFO_1001870	late_onset Alzheimers disease	late_onset Alzheimers disease-1;3	7
ENSG00000176624	0	MEX3C	0.000108662	EFO_1001870-15	7.96521e-45	EFO_1001870	late_onset Alzheimers disease	late_onset Alzheimers disease-15	1
ENSG00000176928	0	GCNT4	9.08322e-05	EFO_1001870-9	6.43678e-05	EFO_1001870	late_onset Alzheimers disease	late_onset Alzheimers disease-9
ENSG00000177414	0	UBE2U	0.000108058	EFO_1001870-15	7.96521e-45	EFO_1001870	late_onset Alzheimers disease	late_onset Alzheimers disease-15	1
ENSG00000177479	0	ARIH2	0.000147579	EFO_1001870-15	7.96521e-45	EFO_1001870	late_onset Alzheimers disease	late_onset Alzheimers disease-15	1
ENSG00000177879	0	AP3S1	8.12163e-05	EFO_1001870-2;12	1.87491e-09	EFO_1001870	late_onset Alzheimers disease	late_onset Alzheimers disease-2;12	2
ENSG00000177889	0	UBE2N	0.000247798	EFO_1001870-15	7.96521e-45	EFO_1001870	late_onset Alzheimers disease	late_onset Alzheimers disease-15	1
ENSG00000177981	0	ASB8	0.000111981	EFO_1001870-15	7.96521e-45	EFO_1001870	late_onset Alzheimers disease	late_onset Alzheimers disease-15	1
ENSG00000178031	0	ADAMTSL1	0.00016725	EFO_1001870-4	6.84836e-17	EFO_1001870	late_onset Alzheimers disease	late_onset Alzheimers disease-4
ENSG00000178394	0	HTR1A	8.81029e-05	EFO_1001870-1;2	2.50252e-14	EFO_1001870	late_onset Alzheimers disease	late_onset Alzheimers disease-1;2	6
ENSG00000178502	0	KLHL11	0.000114929	EFO_1001870-15	7.96521e-45	EFO_1001870	late_onset Alzheimers disease	late_onset Alzheimers disease-15	1
ENSG00000178950	0	GAK	0.000173493	EFO_1001870-2;12	1.87491e-09	EFO_1001870	late_onset Alzheimers disease	late_onset Alzheimers disease-2;12	2
ENSG00000178996	0	SNX18	0.000117436	EFO_1001870-2;12	1.87491e-09	EFO_1001870	late_onset Alzheimers disease	late_onset Alzheimers disease-2;12	2
ENSG00000179097	0	HTR1F	8.71739e-05	EFO_1001870-1;2	2.50252e-14	EFO_1001870	late_onset Alzheimers disease	late_onset Alzheimers disease-1;2	6
ENSG00000179218	0	CALR	0.000344737	EFO_1001870-2;2	0.0348269	EFO_1001870	late_onset Alzheimers disease	late_onset Alzheimers disease-2;2
ENSG00000179399	0	GPC5	0.000489574	EFO_1001870-9	6.43678e-05	EFO_1001870	late_onset Alzheimers disease	late_onset Alzheimers disease-9
ENSG00000179603	0	GRM8	8.90488e-05	EFO_1001870-1;2	2.50252e-14	EFO_1001870	late_onset Alzheimers disease	late_onset Alzheimers disease-1;2	6
ENSG00000179776	0	CDH5	0.000271455	EFO_1001870-2;2	0.0348269	EFO_1001870	late_onset Alzheimers disease	late_onset Alzheimers disease-2;2
ENSG00000179934	0	CCR8	0.000106806	EFO_1001870-1;2	2.50252e-14	EFO_1001870	late_onset Alzheimers disease	late_onset Alzheimers disease-1;2	6
ENSG00000180233	0	ZNRF2	0.000106129	EFO_1001870-15	7.96521e-45	EFO_1001870	late_onset Alzheimers disease	late_onset Alzheimers disease-15	1
ENSG00000180340	0	FZD2	6.34551e-05	EFO_1001870-2;2	0.0348269	EFO_1001870	late_onset Alzheimers disease	late_onset Alzheimers disease-2;2
ENSG00000180537	0	RNF182	0.000104102	EFO_1001870-15	7.96521e-45	EFO_1001870	late_onset Alzheimers disease	late_onset Alzheimers disease-15	1
ENSG00000180616	0	SSTR2	8.8159e-05	EFO_1001870-1;2	2.50252e-14	EFO_1001870	late_onset Alzheimers disease	late_onset Alzheimers disease-1;2	6
ENSG00000180720	0	CHRM4	0.000135518	EFO_1001870-1;2	2.50252e-14	EFO_1001870	late_onset Alzheimers disease	late_onset Alzheimers disease-1;2	6
ENSG00000180739	0	S1PR5	9.2525e-05	EFO_1001870-1;2	2.50252e-14	EFO_1001870	late_onset Alzheimers disease	late_onset Alzheimers disease-1;2	6
ENSG00000180772	0	AGTR2	0.000103647	EFO_1001870-1;2	2.50252e-14	EFO_1001870	late_onset Alzheimers disease	late_onset Alzheimers disease-1;2	6
ENSG00000180871	0	CXCR2	0.000112001	EFO_1001870-1;2	2.50252e-14	EFO_1001870	late_onset Alzheimers disease	late_onset Alzheimers disease-1;2	6
ENSG00000181072	5.22185	CHRM2	0.00136336	EFO_1001870-1;2	2.50252e-14	EFO_1001870	late_onset Alzheimers disease	late_onset Alzheimers disease-1;2	6
ENSG00000181191	0	PJA1	0.000124731	EFO_1001870-15	7.96521e-45	EFO_1001870	late_onset Alzheimers disease	late_onset Alzheimers disease-15	1
ENSG00000181195	0	PENK	9.22185e-05	EFO_1001870-1;2	2.50252e-14	EFO_1001870	late_onset Alzheimers disease	late_onset Alzheimers disease-1;2	6
ENSG00000181631	0	P2RY13	8.65218e-05	EFO_1001870-1;2	2.50252e-14	EFO_1001870	late_onset Alzheimers disease	late_onset Alzheimers disease-1;2	6
ENSG00000181690	0	PLAG1	0.000246267	EFO_1001870-2;2	0.0348269	EFO_1001870	late_onset Alzheimers disease	late_onset Alzheimers disease-2;2
ENSG00000181704	0	YIPF6	0.000100739	EFO_1001870-2;12	1.87491e-09	EFO_1001870	late_onset Alzheimers disease	late_onset Alzheimers disease-2;12	2
ENSG00000181788	0	SIAH2	0.000114265	EFO_1001870-15	7.96521e-45	EFO_1001870	late_onset Alzheimers disease	late_onset Alzheimers disease-15	1
ENSG00000181852	0	RNF41	0.000147026	EFO_1001870-15	7.96521e-45	EFO_1001870	late_onset Alzheimers disease	late_onset Alzheimers disease-15	1
ENSG00000182107	0	TMEM30B	7.21204e-05	EFO_1001870-2;2	0.0348269	EFO_1001870	late_onset Alzheimers disease	late_onset Alzheimers disease-2;2
ENSG00000182177	0	ASB18	0.000103078	EFO_1001870-15	7.96521e-45	EFO_1001870	late_onset Alzheimers disease	late_onset Alzheimers disease-15	1
ENSG00000182179	0	UBA7	0.000135548	EFO_1001870-15	7.96521e-45	EFO_1001870	late_onset Alzheimers disease	late_onset Alzheimers disease-15	1
ENSG00000182197	0	EXT1	8.05915e-05	EFO_1001870-9	6.43678e-05	EFO_1001870	late_onset Alzheimers disease	late_onset Alzheimers disease-9
ENSG00000182247	0	UBE2E2	0.000121627	EFO_1001870-15	7.96521e-45	EFO_1001870	late_onset Alzheimers disease	late_onset Alzheimers disease-15	1
ENSG00000182287	0	AP1S2	7.73174e-05	EFO_1001870-2;12	1.87491e-09	EFO_1001870	late_onset Alzheimers disease	late_onset Alzheimers disease-2;12	2
ENSG00000182492	0	BGN	0.000126987	EFO_1001870-9	6.43678e-05	EFO_1001870	late_onset Alzheimers disease	late_onset Alzheimers disease-9
ENSG00000182533	0	CAV3	6.08889e-05	EFO_1001870-2;2	0.0348269	EFO_1001870	late_onset Alzheimers disease	late_onset Alzheimers disease-2;2
ENSG00000182601	0	HS3ST4	6.93878e-05	EFO_1001870-9	6.43678e-05	EFO_1001870	late_onset Alzheimers disease	late_onset Alzheimers disease-9
ENSG00000182631	0	RXFP3	9.19545e-05	EFO_1001870-1;2	2.50252e-14	EFO_1001870	late_onset Alzheimers disease	late_onset Alzheimers disease-1;2	6
ENSG00000182687	0	GALR2	8.8747e-05	EFO_1001870-1;2	2.50252e-14	EFO_1001870	late_onset Alzheimers disease	late_onset Alzheimers disease-1;2	6
ENSG00000182782	0	HCAR2	8.65911e-05	EFO_1001870-1;2	2.50252e-14	EFO_1001870	late_onset Alzheimers disease	late_onset Alzheimers disease-1;2	6
ENSG00000182871	0	COL18A1	0.000145035	EFO_1001870-5	0.000275532	EFO_1001870	late_onset Alzheimers disease	late_onset Alzheimers disease-5	9
ENSG00000183020	0	AP2A2	0.000177053	EFO_1001870-2;12	1.87491e-09	EFO_1001870	late_onset Alzheimers disease	late_onset Alzheimers disease-2;12	2
ENSG00000183098	0	GPC6	0.000506762	EFO_1001870-9	6.43678e-05	EFO_1001870	late_onset Alzheimers disease	late_onset Alzheimers disease-9
ENSG00000183134	0	PTGDR2	8.57545e-05	EFO_1001870-1;2	2.50252e-14	EFO_1001870	late_onset Alzheimers disease	late_onset Alzheimers disease-1;2	6
ENSG00000183230	0	CTNNA3	9.10243e-05	EFO_1001870-2;2	0.0348269	EFO_1001870	late_onset Alzheimers disease	late_onset Alzheimers disease-2;2
ENSG00000183395	0	PMCH	0.00013372	EFO_1001870-1;3	9.90954e-07	EFO_1001870	late_onset Alzheimers disease	late_onset Alzheimers disease-1;3	7
ENSG00000183475	0	ASB7	0.000122589	EFO_1001870-15	7.96521e-45	EFO_1001870	late_onset Alzheimers disease	late_onset Alzheimers disease-15	1
ENSG00000183580	0	FBXL7	0.000106568	EFO_1001870-15	7.96521e-45	EFO_1001870	late_onset Alzheimers disease	late_onset Alzheimers disease-15	1
ENSG00000183625	0	CCR3	0.000104052	EFO_1001870-1;2	2.50252e-14	EFO_1001870	late_onset Alzheimers disease	late_onset Alzheimers disease-1;2	6
ENSG00000183655	0	KLHL25	0.000107195	EFO_1001870-15	7.96521e-45	EFO_1001870	late_onset Alzheimers disease	late_onset Alzheimers disease-15	1
ENSG00000183729	0	NPBWR1	8.72948e-05	EFO_1001870-1;2	2.50252e-14	EFO_1001870	late_onset Alzheimers disease	late_onset Alzheimers disease-1;2	6
ENSG00000183763	0	TRAIP	0.000113249	EFO_1001870-15	7.96521e-45	EFO_1001870	late_onset Alzheimers disease	late_onset Alzheimers disease-15	1
ENSG00000183813	0	CCR4	0.000118912	EFO_1001870-1;2	2.50252e-14	EFO_1001870	late_onset Alzheimers disease	late_onset Alzheimers disease-1;2	6
ENSG00000183971	0	NPW	8.66139e-05	EFO_1001870-1;2	2.50252e-14	EFO_1001870	late_onset Alzheimers disease	late_onset Alzheimers disease-1;2	6
ENSG00000183979	0	NPB	0.000101968	EFO_1001870-1;2	2.50252e-14	EFO_1001870	late_onset Alzheimers disease	late_onset Alzheimers disease-1;2	6
ENSG00000184160	0	ADRA2C	9.76529e-05	EFO_1001870-1;2	2.50252e-14	EFO_1001870	late_onset Alzheimers disease	late_onset Alzheimers disease-1;2	6
ENSG00000184182	0	UBE2F	0.000109858	EFO_1001870-15	7.96521e-45	EFO_1001870	late_onset Alzheimers disease	late_onset Alzheimers disease-15	1
ENSG00000184451	0	CCR10	0.000100415	EFO_1001870-1;2	2.50252e-14	EFO_1001870	late_onset Alzheimers disease	late_onset Alzheimers disease-1;2	6
ENSG00000184557	0	SOCS3	0.000171882	EFO_1001870-15	7.96521e-45	EFO_1001870	late_onset Alzheimers disease	late_onset Alzheimers disease-15	1
ENSG00000184574	0	LPAR5	0.000136785	EFO_1001870-1;3	9.90954e-07	EFO_1001870	late_onset Alzheimers disease	late_onset Alzheimers disease-1;3	7
ENSG00000184787	0	UBE2G2	0.000131265	EFO_1001870-15	7.96521e-45	EFO_1001870	late_onset Alzheimers disease	late_onset Alzheimers disease-15	1
ENSG00000184887	0	BTBD6	0.000109046	EFO_1001870-15	7.96521e-45	EFO_1001870	late_onset Alzheimers disease	late_onset Alzheimers disease-15	1
ENSG00000185019	0	UBOX5	0.000111338	EFO_1001870-15	7.96521e-45	EFO_1001870	late_onset Alzheimers disease	late_onset Alzheimers disease-15	1
ENSG00000185149	0	NPY2R	0.000126127	EFO_1001870-1;2	2.50252e-14	EFO_1001870	late_onset Alzheimers disease	late_onset Alzheimers disease-1;2	6
ENSG00000185338	0	SOCS1	0.000150169	EFO_1001870-15	7.96521e-45	EFO_1001870	late_onset Alzheimers disease	late_onset Alzheimers disease-15	1
ENSG00000185345	0	PRKN	0.00013201	EFO_1001870-15	7.96521e-45	EFO_1001870	late_onset Alzheimers disease	late_onset Alzheimers disease-15	1
ENSG00000185352	0	HS6ST3	6.58045e-05	EFO_1001870-9	6.43678e-05	EFO_1001870	late_onset Alzheimers disease	late_onset Alzheimers disease-9
ENSG00000185559	0	DLK1	5.95654e-05	EFO_1001870-2;2	0.0348269	EFO_1001870	late_onset Alzheimers disease	late_onset Alzheimers disease-2;2
ENSG00000185624	0	P4HB	0.00020857	EFO_1001870-5	0.000275532	EFO_1001870	late_onset Alzheimers disease	late_onset Alzheimers disease-5	9
ENSG00000185651	0	UBE2L3	0.000143333	EFO_1001870-15	7.96521e-45	EFO_1001870	late_onset Alzheimers disease	late_onset Alzheimers disease-15	1
ENSG00000185761	0	ADAMTSL5	0.000165071	EFO_1001870-4	6.84836e-17	EFO_1001870	late_onset Alzheimers disease	late_onset Alzheimers disease-4
ENSG00000185880	0	TRIM69	0.000133547	EFO_1001870-15	7.96521e-45	EFO_1001870	late_onset Alzheimers disease	late_onset Alzheimers disease-15	1
ENSG00000185899	0	TAS2R60	8.54401e-05	EFO_1001870-1;2	2.50252e-14	EFO_1001870	late_onset Alzheimers disease	late_onset Alzheimers disease-1;2	6
ENSG00000185920	0	PTCH1	0.000109904	EFO_1001870-2;2	0.0348269	EFO_1001870	late_onset Alzheimers disease	late_onset Alzheimers disease-2;2
ENSG00000186136	0	TAS2R42	8.54401e-05	EFO_1001870-1;2	2.50252e-14	EFO_1001870	late_onset Alzheimers disease	late_onset Alzheimers disease-1;2	6
ENSG00000186187	0	ZNRF1	0.000108773	EFO_1001870-15	7.96521e-45	EFO_1001870	late_onset Alzheimers disease	late_onset Alzheimers disease-15	1
ENSG00000186340	0	THBS2	0.000203103	EFO_1001870-4	6.84836e-17	EFO_1001870	late_onset Alzheimers disease	late_onset Alzheimers disease-4
ENSG00000186469	0	GNG2	0.000234452	EFO_1001870-1;3	9.90954e-07	EFO_1001870	late_onset Alzheimers disease	late_onset Alzheimers disease-1;3	7
ENSG00000186591	0	UBE2H	0.000121919	EFO_1001870-15	7.96521e-45	EFO_1001870	late_onset Alzheimers disease	late_onset Alzheimers disease-15	1
ENSG00000186810	0	CXCR3	0.000102938	EFO_1001870-1;2	2.50252e-14	EFO_1001870	late_onset Alzheimers disease	late_onset Alzheimers disease-1;2	6
ENSG00000186866	0	POFUT2	0.000163716	EFO_1001870-4	6.84836e-17	EFO_1001870	late_onset Alzheimers disease	late_onset Alzheimers disease-4
ENSG00000186889	0	TMEM17	0.000584774	EFO_1001870-2;2	0.0348269	EFO_1001870	late_onset Alzheimers disease	late_onset Alzheimers disease-2;2
ENSG00000186912	0	P2RY4	8.80449e-05	EFO_1001870-1;2	2.50252e-14	EFO_1001870	late_onset Alzheimers disease	late_onset Alzheimers disease-1;2	6
ENSG00000187147	0	RNF220	0.000110308	EFO_1001870-15	7.96521e-45	EFO_1001870	late_onset Alzheimers disease	late_onset Alzheimers disease-15	1
ENSG00000187210	0	GCNT1	0.000111411	EFO_1001870-9	6.43678e-05	EFO_1001870	late_onset Alzheimers disease	late_onset Alzheimers disease-9
ENSG00000187239	0	FNBP1	0.000105397	EFO_1001870-2;12	1.87491e-09	EFO_1001870	late_onset Alzheimers disease	late_onset Alzheimers disease-2;12	2
ENSG00000187474	0	FPR3	8.61801e-05	EFO_1001870-1;2	2.50252e-14	EFO_1001870	late_onset Alzheimers disease	late_onset Alzheimers disease-1;2	6
ENSG00000187498	0	COL4A1	0.000131032	EFO_1001870-5	0.000275532	EFO_1001870	late_onset Alzheimers disease	late_onset Alzheimers disease-5	9
ENSG00000187676	0	B3GLCT	0.000175035	EFO_1001870-4	6.84836e-17	EFO_1001870	late_onset Alzheimers disease	late_onset Alzheimers disease-4
ENSG00000187714	0	SLC18A3	0.000106726	EFO_1001870-2;12	1.87491e-09	EFO_1001870	late_onset Alzheimers disease	late_onset Alzheimers disease-2;12	2
ENSG00000187720	5.39794	THSD4	0.00137616	EFO_1001870-4	6.84836e-17	EFO_1001870	late_onset Alzheimers disease	late_onset Alzheimers disease-4
ENSG00000187955	0	COL14A1	0.000110682	EFO_1001870-5	0.000275532	EFO_1001870	late_onset Alzheimers disease	late_onset Alzheimers disease-5	9
ENSG00000188021	0	UBQLN2	0.000280796	EFO_1001870-2;12	1.87491e-09	EFO_1001870	late_onset Alzheimers disease	late_onset Alzheimers disease-2;12	2
ENSG00000188153	0	COL4A5	0.000145391	EFO_1001870-5	0.000275532	EFO_1001870	late_onset Alzheimers disease	late_onset Alzheimers disease-5	9
ENSG00000188157	0	AGRN	0.0005454	EFO_1001870-9	6.43678e-05	EFO_1001870	late_onset Alzheimers disease	late_onset Alzheimers disease-9
ENSG00000188517	6.09691	COL25A1	0.00143218	EFO_1001870-5	0.000275532	EFO_1001870	late_onset Alzheimers disease	late_onset Alzheimers disease-5	9
ENSG00000188822	0	CNR2	0.00010195	EFO_1001870-1;2	2.50252e-14	EFO_1001870	late_onset Alzheimers disease	late_onset Alzheimers disease-1;2	6
ENSG00000196159	0	FAT4	0.000147844	EFO_1001870-2;2	0.0348269	EFO_1001870	late_onset Alzheimers disease	late_onset Alzheimers disease-2;2
ENSG00000196277	0	GRM7	8.90488e-05	EFO_1001870-1;2	2.50252e-14	EFO_1001870	late_onset Alzheimers disease	late_onset Alzheimers disease-1;2	6
ENSG00000196372	0	ASB13	0.000119003	EFO_1001870-15	7.96521e-45	EFO_1001870	late_onset Alzheimers disease	late_onset Alzheimers disease-15	1
ENSG00000196396	0	PTPN1	0.000142071	EFO_1001870-2;2	0.0348269	EFO_1001870	late_onset Alzheimers disease	late_onset Alzheimers disease-2;2
ENSG00000196470	0	SIAH1	0.000186711	EFO_1001870-15	7.96521e-45	EFO_1001870	late_onset Alzheimers disease	late_onset Alzheimers disease-15	1
ENSG00000196510	0	ANAPC7	0.000187431	EFO_1001870-15	7.96521e-45	EFO_1001870	late_onset Alzheimers disease	late_onset Alzheimers disease-15	1
ENSG00000196739	0	COL27A1	9.52921e-05	EFO_1001870-5	0.000275532	EFO_1001870	late_onset Alzheimers disease	late_onset Alzheimers disease-5	9
ENSG00000196776	0	CD47	7.89905e-05	EFO_1001870-2;2	0.0348269	EFO_1001870	late_onset Alzheimers disease	late_onset Alzheimers disease-2;2
ENSG00000196961	0	AP2A1	0.000213161	EFO_1001870-2;12	1.87491e-09	EFO_1001870	late_onset Alzheimers disease	late_onset Alzheimers disease-2;12	2
ENSG00000197081	0	IGF2R	0.000179016	EFO_1001870-2;12	1.87491e-09	EFO_1001870	late_onset Alzheimers disease	late_onset Alzheimers disease-2;12	2
ENSG00000197324	0	LRP10	0.000362506	EFO_1001870-9	6.43678e-05	EFO_1001870	late_onset Alzheimers disease	late_onset Alzheimers disease-9
ENSG00000197405	0	C5AR1	8.66139e-05	EFO_1001870-1;2	2.50252e-14	EFO_1001870	late_onset Alzheimers disease	late_onset Alzheimers disease-1;2	6
ENSG00000197410	0	DCHS2	0.000118847	EFO_1001870-2;2	0.0348269	EFO_1001870	late_onset Alzheimers disease	late_onset Alzheimers disease-2;2
ENSG00000197467	0	COL13A1	8.40678e-05	EFO_1001870-5	0.000275532	EFO_1001870	late_onset Alzheimers disease	late_onset Alzheimers disease-5	9
ENSG00000197530	0	MIB2	0.000115712	EFO_1001870-15	7.96521e-45	EFO_1001870	late_onset Alzheimers disease	late_onset Alzheimers disease-15	1
ENSG00000197548	0	ATG7	0.000155747	EFO_1001870-15	7.96521e-45	EFO_1001870	late_onset Alzheimers disease	late_onset Alzheimers disease-15	1
ENSG00000197565	0	COL4A6	0.00011656	EFO_1001870-5	0.000275532	EFO_1001870	late_onset Alzheimers disease	late_onset Alzheimers disease-5	9
ENSG00000197822	0	OCLN	7.66041e-05	EFO_1001870-2;2	0.0348269	EFO_1001870	late_onset Alzheimers disease	late_onset Alzheimers disease-2;2
ENSG00000197859	0	ADAMTSL2	0.000165162	EFO_1001870-4	6.84836e-17	EFO_1001870	late_onset Alzheimers disease	late_onset Alzheimers disease-4
ENSG00000197860	0	SGTB	0.000157125	EFO_1001870-2;2	0.0348269	EFO_1001870	late_onset Alzheimers disease	late_onset Alzheimers disease-2;2
ENSG00000198121	5.39794	LPAR1	0.00147269	EFO_1001870-1;3	9.90954e-07	EFO_1001870	late_onset Alzheimers disease	late_onset Alzheimers disease-1;3	7
ENSG00000198203	0	SULT1C2	0.000100122	EFO_1001870-9	6.43678e-05	EFO_1001870	late_onset Alzheimers disease	late_onset Alzheimers disease-9
ENSG00000198399	0	ITSN2	0.000110718	EFO_1001870-2;12	1.87491e-09	EFO_1001870	late_onset Alzheimers disease	late_onset Alzheimers disease-2;12	2
[truncated: 6,268 more rows]
