# Supplementary material for: A human proteogenomic-cellular framework identifies KIF5A as a modulator of astrocyte process integrity with relevance to ALS
Source: Commun Biol. 2023 Jun 29;6:678. doi: 10.1038/s42003-023-05041-4 (PMC10310856; doi:10.1038/s42003-023-05041-4)
Supplement: Supplementary file 4 — Supplementary Data 2 [file 42003_2023_5041_MOESM4_ESM.xlsx]

## Sheet: Overlaping modules
overlapping module	number of overlapping modules	total number of genes	Gene Ontology Biological Process (GOBP) terms
1	5	242	Protein polyubiquination
2	5	160	Receptor mediated endocytosis (synaptic vesicele transport)
3	4	140	Ciliary basal body docking (microtubule organization)
4	4	273	RNA splicing & RNA nuclear export
5	3	231	Golgi vesicle transport
6	3	163	G-protein coupled receptor signaling pathway, chemokine signaling
7	3	66	G-protein coupled receptor signaling pathway, response to glucagon
10	2	216	Translational initiation
8	2	114	G-protein coupled receptor signaling pathway, calcium homeostasis
9	2	68	Extracellular matrix organization

## Sheet: GOBP_enrichment
Overlapping module	ID	Description	GeneRatio	BgRatio	p-value	adjusted p-value	q-value	geneID	count
1	GO:0000209	protein polyubiquitination	139/242	287/15996	7.45361e-191	1.29246e-187	1.17139e-187	CDC27/FBXL3/MYLIP/UBE3C/RNF14/UBR2/RNF19A/NEDD4L/ANAPC4/UNKL/NEDD4/RNF126/UBE2D1/FBXW11/KLHL20/UBE2A/UBE2K/ITCH/UBE2D4/HACE1/HUWE1/KLHL42/ANAPC5/CDC23/FBXL19/CDC34/FBXO7/RBX1/ASB2/MGRN1/FBXO31/STUB1/FZR1/UBE2R2/FBXL15/UBE2S/FBXL20/SMURF2/WSB1/UBE2D3/FBXW7/UBE4A/FBXO9/FBXL4/SKP1/UBE3A/RNF19B/FBXO2/FBXO6/UBE3D/FBXO30/FBXL5/UBE2B/TRIM32/RBBP6/RNF114/RBCK1/FBXL12/FBXL16/RNF6/ANAPC13/CDC16/RLIM/UBE2D2…	139
1	GO:0043687	post-translational protein modification	96/242	426/15996	8.09078e-89	7.0147e-86	6.35765e-86	FBXL3/ASB4/BTBD1/ASB1/FBXW11/KLHL20/KEAP1/KLHL42/FBXL19/KLHL22/FBXO7/RBX1/ASB2/ASB9/FBXO31/ELOB/FBXL15/CUL2/FBXL20/WSB1/KLHL2/FBXW7/KLHL5/ZBTB16/SPSB2/FBXO9/FBXL4/SKP1/RNF7/FBXO2/FBXO6/FBXO30/FBXL5/KBTBD7/FBXL12/FBXL16/UBE2M/FBXW9/LRRC41/FBXO44/VHL/FBXO21/FBXL8/LMO7/FBXO15/UBA3/SKP2/KLHL3/ASB15/ASB10/FBXO10/ASB6/FBXO4/ASB17/ELOC/FBXL18/FBXO32/FBXW5/FBXL13/FBXO27/ASB16/CCNF/KLHL21/FBXO41/KBTBD8/FB…	96
1	GO:0043161	proteasome-mediated ubiquitin-dependent protein catabolic process	92/242	383/15996	1.41194e-87	8.161e-85	7.39657e-85	CDC27/FBXL3/RNF14/UFL1/UBR2/RNF19A/NEDD4L/ANAPC4/BTBD1/RNF126/UBE2D1/FBXW11/KLHL20/UBE2A/UBE2K/ITCH/KEAP1/KLHL42/ANAPC5/CDC23/FBXL19/CDC34/RBX1/TRIM9/FBXO31/STUB1/FZR1/UBE2R2/FBXL15/UBE2S/UBE2D3/FBXW7/UBE4A/FBXO9/SKP1/RNF7/RNF19B/FBXO2/FBXO6/CDC20/FBXL5/UBE2B/WWP1/RNF114/RBCK1/HECTD3/RNF6/HERC2/CDC16/RLIM/RNF138/RNF144B/HECW2/DET1/ANAPC11/FBXO15/SKP2/RNF217/FBXO4/ANAPC1/LONRF1/FBXL18/RNF111/FBXW5…	92
1	GO:0010498	proteasomal protein catabolic process	94/242	432/15996	3.05793e-85	1.32561e-82	1.20144e-82	CDC27/FBXL3/RNF14/UFL1/UBR2/RNF19A/NEDD4L/ANAPC4/BTBD1/RNF126/UBE2D1/FBXW11/KLHL20/UBE2A/UBE2K/ITCH/KEAP1/KLHL42/ANAPC5/CDC23/FBXL19/CDC34/RBX1/TRIM9/FBXO31/STUB1/FZR1/UBE2R2/FBXL15/UBE2S/UBE2D3/FBXW7/UBE4A/FBXO9/SKP1/RNF7/RNF19B/FBXO2/FBXO6/CDC20/FBXL5/UBE2B/WWP1/RNF114/RBCK1/HECTD3/RNF6/HERC2/CDC16/RLIM/FBXO44/RNF138/RNF144B/HECW2/DET1/ANAPC11/FBXO15/SKP2/RNF217/FBXO4/ANAPC1/LONRF1/FBXL18/RNF11…	94
1	GO:0042787	protein ubiquitination involved in ubiquitin-dependent protein catabolic process	73/242	212/15996	2.12497e-81	7.36941e-79	6.67913e-79	CDC27/MYLIP/RNF14/UBA6/RNF19A/NEDD4L/ANAPC4/BTBD1/NEDD4/RNF126/LNX1/UBE2D1/ITCH/HACE1/HUWE1/ANAPC5/CDC23/FBXO7/RBX1/ASB2/STUB1/FZR1/CUL2/SMURF2/KLHL2/FBXW7/SKP1/UBE3A/RNF7/RNF19B/CDC20/TRIM32/AREL1/RBBP6/WWP1/UBR4/CDC16/RNF144B/HECW2/ANAPC11/KLHL3/RNF217/FBXO10/ANAPC1/TRIP12/ELOC/RNF111/UBE2Z/KBTBD8/RCHY1/DTX3L/ANAPC10/BTRC/CUL5/FBXO22/UBE2E1/RNF34/FBXL14/UBE2C/ANAPC2/CDC26/ARIH2/KLHL11/ZNRF2/KLH…	73
1	GO:0070979	protein K11-linked ubiquitination	24/242	28/15996	1.25583e-40	3.62936e-38	3.2894e-38	CDC27/ANAPC4/UBE2A/UBE2D4/ANAPC5/CDC23/FZR1/UBE2S/UBE2D3/UBE2B/ANAPC13/CDC16/ANAPC11/ANAPC1/ANAPC10/UBE2E3/UBE2C/ANAPC2/CDC26/UBE2E2/PRKN/UBE2L3/UBE2H/ANAPC7	24
1	GO:0070936	protein K48-linked ubiquitination	29/242	50/15996	1.49998e-40	3.71565e-38	3.36761e-38	NEDD4L/RNF126/UBE2D1/UBE2A/UBE2K/ITCH/UBE2D4/HACE1/CDC34/UBE2R2/UBE2D3/UBE3A/UBE2B/RNF6/UBE2D2/UBE2G1/UBE2Q2/KLHL3/DTX3L/UBE2E3/UBE2E1/RNF34/UBE2C/ARIH2/UBE2E2/UBE2G2/PRKN/ZNRF1/UBE2H	29
1	GO:0045732	positive regulation of protein catabolic process	46/242	263/15996	8.43089e-36	1.8274e-33	1.65623e-33	CDC27/MYLIP/RNF14/RNF19A/NEDD4L/ANAPC4/NEDD4/UBE2D1/ITCH/KEAP1/ANAPC5/CDC23/RBX1/ASB9/STUB1/FZR1/FBXW7/SKP1/RNF19B/CDC20/FBXL5/TRIM32/RNF114/CDC16/RNF138/RNF144B/DET1/ANAPC11/RNF217/ANAPC1/LONRF1/RCHY1/ANAPC10/BTRC/FBXO22/UBE2V2/UBE2E1/UBE2C/ANAPC2/CDC26/ARIH2/RNF41/PRKN/ANAPC7/ATG7/SMURF1	46
1	GO:0042176	regulation of protein catabolic process	52/242	393/15996	3.35516e-34	6.46427e-32	5.85878e-32	CDC27/MYLIP/RNF14/UFL1/RNF19A/NEDD4L/ANAPC4/NEDD4/UBE2D1/UBE2K/ITCH/KEAP1/ANAPC5/CDC23/RBX1/ASB9/STUB1/FZR1/FBXW7/SKP1/UBE3A/RNF19B/CDC20/FBXL5/TRIM32/RNF114/CDC16/RNF138/RNF144B/DET1/ANAPC11/RNF217/ANAPC1/LONRF1/RCHY1/ANAPC10/BTRC/FBXO22/UBE2V2/UBE2E1/UBE2C/ANAPC2/CDC26/ARIH2/RNF41/UBE2G2/PRKN/ANAPC7/ATG7/SMURF1/UBE2J1/TRIM39	52
1	GO:1903362	regulation of cellular protein catabolic process	45/242	281/15996	2.90564e-33	5.03838e-31	4.56645e-31	CDC27/MYLIP/RNF14/UFL1/RNF19A/ANAPC4/UBE2D1/UBE2K/KEAP1/ANAPC5/CDC23/RBX1/STUB1/FZR1/FBXW7/SKP1/UBE3A/RNF19B/CDC20/FBXL5/RNF114/CDC16/RNF138/RNF144B/DET1/ANAPC11/RNF217/ANAPC1/LONRF1/RCHY1/ANAPC10/BTRC/FBXO22/UBE2V2/UBE2E1/UBE2C/ANAPC2/CDC26/ARIH2/UBE2G2/PRKN/ANAPC7/SMURF1/UBE2J1/TRIM39	45
1	GO:1903050	regulation of proteolysis involved in cellular protein catabolic process	43/242	253/15996	6.52125e-33	1.02799e-30	9.31696e-31	CDC27/RNF14/UFL1/RNF19A/ANAPC4/UBE2D1/UBE2K/KEAP1/ANAPC5/CDC23/RBX1/STUB1/FZR1/FBXW7/SKP1/UBE3A/RNF19B/CDC20/RNF114/CDC16/RNF138/RNF144B/DET1/ANAPC11/RNF217/ANAPC1/LONRF1/RCHY1/ANAPC10/BTRC/FBXO22/UBE2V2/UBE2E1/UBE2C/ANAPC2/CDC26/ARIH2/UBE2G2/PRKN/ANAPC7/SMURF1/UBE2J1/TRIM39	43
1	GO:1903052	positive regulation of proteolysis involved in cellular protein catabolic process	37/242	182/15996	2.46191e-31	3.55746e-29	3.22424e-29	CDC27/RNF14/RNF19A/ANAPC4/UBE2D1/KEAP1/ANAPC5/CDC23/RBX1/STUB1/FZR1/FBXW7/SKP1/RNF19B/CDC20/RNF114/CDC16/RNF138/RNF144B/DET1/ANAPC11/RNF217/ANAPC1/LONRF1/RCHY1/ANAPC10/BTRC/FBXO22/UBE2V2/UBE2E1/UBE2C/ANAPC2/CDC26/ARIH2/PRKN/ANAPC7/SMURF1	37
1	GO:1903364	positive regulation of cellular protein catabolic process	38/242	199/15996	4.3276e-31	5.77236e-29	5.23167e-29	CDC27/RNF14/RNF19A/ANAPC4/UBE2D1/KEAP1/ANAPC5/CDC23/RBX1/STUB1/FZR1/FBXW7/SKP1/RNF19B/CDC20/FBXL5/RNF114/CDC16/RNF138/RNF144B/DET1/ANAPC11/RNF217/ANAPC1/LONRF1/RCHY1/ANAPC10/BTRC/FBXO22/UBE2V2/UBE2E1/UBE2C/ANAPC2/CDC26/ARIH2/PRKN/ANAPC7/SMURF1	38
1	GO:0009896	positive regulation of catabolic process	51/242	440/15996	1.08452e-30	1.34326e-28	1.21744e-28	CDC27/MYLIP/RNF14/RNF19A/NEDD4L/ANAPC4/NEDD4/UBE2D1/ITCH/KEAP1/ANAPC5/CDC23/FBXO7/RBX1/ASB9/STUB1/FZR1/FBXW7/SKP1/RNF19B/CDC20/FBXL5/TRIM32/RNF114/CDC16/TRIM21/RNF138/RNF144B/DET1/ANAPC11/RNF217/LRSAM1/ANAPC1/LONRF1/RCHY1/DTX3L/ANAPC10/BTRC/FBXO22/UBE2V2/UBE2E1/UBE2C/ANAPC2/CDC26/ARIH2/RNF41/PRKN/ANAPC7/ATG7/SMURF1/TRIM71	51
1	GO:0031331	positive regulation of cellular catabolic process	45/242	389/15996	5.10135e-27	5.89716e-25	5.34478e-25	CDC27/RNF14/RNF19A/ANAPC4/UBE2D1/ITCH/KEAP1/ANAPC5/CDC23/FBXO7/RBX1/STUB1/FZR1/FBXW7/SKP1/RNF19B/CDC20/FBXL5/RNF114/CDC16/TRIM21/RNF138/RNF144B/DET1/ANAPC11/RNF217/LRSAM1/ANAPC1/LONRF1/RCHY1/DTX3L/ANAPC10/BTRC/FBXO22/UBE2V2/UBE2E1/UBE2C/ANAPC2/CDC26/ARIH2/PRKN/ANAPC7/ATG7/SMURF1/TRIM71	45
1	GO:1903320	regulation of protein modification by small protein conjugation or removal	39/242	289/15996	5.76307e-26	6.24572e-24	5.66069e-24	CDC27/UFL1/ANAPC4/UBE2D1/ITCH/ANAPC5/CDC23/STUB1/FZR1/UBE2S/FBXW7/SKP1/UBE3A/FBXO2/CDC20/CDC16/TRIM21/ANAPC11/SKP2/FBXO4/ANAPC1/TRIP12/RNF111/RCHY1/DTX3L/ANAPC10/BTRC/FBXO22/UBE2E1/UBE2C/ANAPC2/CDC26/UBE2N/SIAH2/PRKN/UBE2L3/ANAPC7/SMURF1/TRIM39	39
1	GO:0031396	regulation of protein ubiquitination	37/242	263/15996	2.58846e-25	2.64023e-23	2.39293e-23	CDC27/UFL1/ANAPC4/UBE2D1/ANAPC5/CDC23/STUB1/FZR1/UBE2S/FBXW7/SKP1/UBE3A/FBXO2/CDC20/CDC16/ANAPC11/SKP2/FBXO4/ANAPC1/TRIP12/RNF111/RCHY1/DTX3L/ANAPC10/BTRC/FBXO22/UBE2E1/UBE2C/ANAPC2/CDC26/UBE2N/SIAH2/PRKN/UBE2L3/ANAPC7/SMURF1/TRIM39	37
1	GO:0031398	positive regulation of protein ubiquitination	31/242	182/15996	6.86048e-24	6.60893e-22	5.98988e-22	CDC27/ANAPC4/UBE2D1/ANAPC5/CDC23/STUB1/FZR1/UBE2S/FBXW7/SKP1/UBE3A/CDC20/CDC16/ANAPC11/SKP2/FBXO4/ANAPC1/RNF111/RCHY1/ANAPC10/BTRC/FBXO22/UBE2E1/UBE2C/ANAPC2/CDC26/UBE2N/PRKN/UBE2L3/ANAPC7/SMURF1	31
1	GO:1903322	positive regulation of protein modification by small protein conjugation or removal	31/242	199/15996	1.11958e-22	1.02177e-20	9.26057e-21	CDC27/ANAPC4/UBE2D1/ANAPC5/CDC23/STUB1/FZR1/UBE2S/FBXW7/SKP1/UBE3A/CDC20/CDC16/ANAPC11/SKP2/FBXO4/ANAPC1/RNF111/RCHY1/ANAPC10/BTRC/FBXO22/UBE2E1/UBE2C/ANAPC2/CDC26/UBE2N/PRKN/UBE2L3/ANAPC7/SMURF1	31
1	GO:0045862	positive regulation of proteolysis	39/242	381/15996	1.68684e-21	1.46249e-19	1.3255e-19	CDC27/RNF14/RNF19A/ANAPC4/UBE2D1/FBXW11/KEAP1/ANAPC5/CDC23/RBX1/STUB1/FZR1/FBXW7/SKP1/RNF19B/CDC20/TRIM32/RNF114/CDC16/RNF138/RNF144B/DET1/ANAPC11/RNF217/ANAPC1/LONRF1/RCHY1/ANAPC10/BTRC/FBXO22/UBE2V2/UBE2E1/UBE2C/ANAPC2/CDC26/ARIH2/PRKN/ANAPC7/SMURF1	39
1	GO:0051865	protein autoubiquitination	19/242	56/15996	3.30639e-21	2.73014e-19	2.47441e-19	ASB4/UBE2A/ITCH/STUB1/TRIM37/UBE2D3/UBE3A/UBE3D/UBE2B/UBE2D2/TRIM21/LRSAM1/DTX3L/RNF213/RNF41/PRKN/RNF220/LTN1/TRIM71	19
1	GO:0051443	positive regulation of ubiquitin-protein transferase activity	23/242	103/15996	8.74798e-21	6.895e-19	6.24916e-19	CDC27/ANAPC4/UBE2D1/ANAPC5/CDC23/STUB1/FZR1/UBE2S/FBXW7/SKP1/CDC20/CDC16/ANAPC11/ANAPC1/ANAPC10/BTRC/UBE2E1/UBE2C/ANAPC2/CDC26/UBE2N/UBE2L3/ANAPC7	23
1	GO:2000058	regulation of protein ubiquitination involved in ubiquitin-dependent protein catabolic process	23/242	106/15996	1.76513e-20	1.33075e-18	1.2061e-18	CDC27/ANAPC4/UBE2D1/ANAPC5/CDC23/FZR1/FBXW7/SKP1/UBE3A/CDC20/CDC16/ANAPC11/ANAPC1/ANAPC10/BTRC/FBXO22/UBE2E1/UBE2C/ANAPC2/CDC26/ANAPC7/SMURF1/TRIM39	23
1	GO:0070534	protein K63-linked ubiquitination	17/242	44/15996	3.09085e-20	2.23314e-18	2.02396e-18	NEDD4/RNF126/ITCH/UBE2D4/STUB1/UBE2S/UBE2B/UBE2G1/TRIP12/UBE2V2/UBE2E3/UBE2O/ARIH2/UBE2N/UBE2E2/PRKN/UBE2V1	17
1	GO:0051438	regulation of ubiquitin-protein transferase activity	24/242	123/15996	3.66608e-20	2.5428e-18	2.30462e-18	CDC27/ANAPC4/UBE2D1/ANAPC5/CDC23/STUB1/FZR1/UBE2S/FBXW7/SKP1/CDC20/CDC16/ANAPC11/ANAPC1/DTX3L/ANAPC10/BTRC/UBE2E1/UBE2C/ANAPC2/CDC26/UBE2N/UBE2L3/ANAPC7	24
1	GO:0006513	protein monoubiquitination	19/242	65/15996	8.50658e-20	5.67323e-18	5.14183e-18	NEDD4L/NEDD4/RNF126/HUWE1/KLHL22/RBX1/MGRN1/UBE2R2/TRIM37/UBE2D3/SKP1/UBE3D/UBE2B/TRIM21/KBTBD8/DTX3L/UBE2E1/UBE2O/PRKN	19
1	GO:2000060	positive regulation of protein ubiquitination involved in ubiquitin-dependent protein catabolic process	21/242	91/15996	2.15411e-19	1.38342e-17	1.25384e-17	CDC27/ANAPC4/UBE2D1/ANAPC5/CDC23/FZR1/FBXW7/SKP1/CDC20/CDC16/ANAPC11/ANAPC1/ANAPC10/BTRC/FBXO22/UBE2E1/UBE2C/ANAPC2/CDC26/ANAPC7/SMURF1	21
1	GO:0031145	anaphase-promoting complex-dependent catabolic process	19/242	80/15996	6.54856e-18	4.05543e-16	3.67556e-16	CDC27/ANAPC4/UBE2D1/ANAPC5/CDC23/FBXO31/FZR1/UBE2S/CDC20/CDC16/ANAPC11/SKP2/ANAPC1/ANAPC10/UBE2E1/UBE2C/ANAPC2/CDC26/ANAPC7	19
1	GO:1904668	positive regulation of ubiquitin protein ligase activity	19/242	84/15996	1.7691e-17	1.0578e-15	9.58717e-16	CDC27/ANAPC4/UBE2D1/ANAPC5/CDC23/FZR1/UBE2S/SKP1/CDC20/CDC16/ANAPC11/ANAPC1/ANAPC10/BTRC/UBE2E1/UBE2C/ANAPC2/CDC26/ANAPC7	19
1	GO:0031146	SCF-dependent proteasomal ubiquitin-dependent protein catabolic process	18/242	72/15996	1.8314e-17	1.05855e-15	9.59395e-16	FBXL3/FBXW11/RBX1/FBXO31/FBXL15/FBXW7/FBXO9/SKP1/RNF7/FBXO2/FBXO6/FBXL5/FBXO4/FBXL18/FBXW5/CCNF/BTRC/FBXL7	18
1	GO:0051437	positive regulation of ubiquitin-protein ligase activity involved in regulation of mitotic cell cycle transition	18/242	76/15996	5.24934e-17	2.93625e-15	2.66121e-15	CDC27/ANAPC4/UBE2D1/ANAPC5/CDC23/FZR1/SKP1/CDC20/CDC16/ANAPC11/ANAPC1/ANAPC10/BTRC/UBE2E1/UBE2C/ANAPC2/CDC26/ANAPC7	18
1	GO:1904666	regulation of ubiquitin protein ligase activity	19/242	92/15996	1.10075e-16	5.96471e-15	5.406e-15	CDC27/ANAPC4/UBE2D1/ANAPC5/CDC23/FZR1/UBE2S/SKP1/CDC20/CDC16/ANAPC11/ANAPC1/ANAPC10/BTRC/UBE2E1/UBE2C/ANAPC2/CDC26/ANAPC7	19
1	GO:0061136	regulation of proteasomal protein catabolic process	23/242	165/15996	5.58501e-16	2.93467e-14	2.65978e-14	RNF14/UFL1/RNF19A/UBE2K/KEAP1/RBX1/STUB1/FBXW7/RNF19B/RNF114/RNF138/RNF144B/DET1/RNF217/LONRF1/RCHY1/BTRC/FBXO22/UBE2V2/ARIH2/UBE2G2/PRKN/UBE2J1	23
1	GO:0032436	positive regulation of proteasomal ubiquitin-dependent protein catabolic process	17/242	79/15996	2.25194e-15	1.14849e-13	1.04091e-13	RNF14/RNF19A/KEAP1/RBX1/STUB1/RNF19B/RNF114/RNF138/RNF144B/DET1/RNF217/LONRF1/RCHY1/FBXO22/UBE2V2/ARIH2/PRKN	17
1	GO:0032434	regulation of proteasomal ubiquitin-dependent protein catabolic process	19/242	113/15996	6.12945e-15	3.0367e-13	2.75226e-13	RNF14/UFL1/RNF19A/UBE2K/KEAP1/RBX1/STUB1/RNF19B/RNF114/RNF138/RNF144B/DET1/RNF217/LONRF1/RCHY1/FBXO22/UBE2V2/ARIH2/PRKN	19
1	GO:0051444	negative regulation of ubiquitin-protein transferase activity	17/242	84/15996	6.73209e-15	3.24262e-13	2.93889e-13	CDC27/ANAPC4/UBE2D1/ANAPC5/CDC23/FZR1/CDC20/CDC16/ANAPC11/ANAPC1/DTX3L/ANAPC10/UBE2E1/UBE2C/ANAPC2/CDC26/ANAPC7	17
1	GO:0051436	negative regulation of ubiquitin-protein ligase activity involved in mitotic cell cycle	16/242	71/15996	7.00179e-15	3.28138e-13	2.97402e-13	CDC27/ANAPC4/UBE2D1/ANAPC5/CDC23/FZR1/CDC20/CDC16/ANAPC11/ANAPC1/ANAPC10/UBE2E1/UBE2C/ANAPC2/CDC26/ANAPC7	16
1	GO:1901800	positive regulation of proteasomal protein catabolic process	18/242	99/15996	7.74285e-15	3.53318e-13	3.20224e-13	RNF14/RNF19A/KEAP1/RBX1/STUB1/FBXW7/RNF19B/RNF114/RNF138/RNF144B/DET1/RNF217/LONRF1/RCHY1/FBXO22/UBE2V2/ARIH2/PRKN	18
1	GO:1903321	negative regulation of protein modification by small protein conjugation or removal	21/242	149/15996	8.69928e-15	3.85052e-13	3.48985e-13	CDC27/UFL1/ANAPC4/UBE2D1/ANAPC5/CDC23/FZR1/CDC20/CDC16/TRIM21/ANAPC11/ANAPC1/TRIP12/DTX3L/ANAPC10/UBE2E1/UBE2C/ANAPC2/CDC26/ANAPC7/TRIM39	21
1	GO:0051439	regulation of ubiquitin-protein ligase activity involved in mitotic cell cycle	16/242	72/15996	8.8824e-15	3.85052e-13	3.48985e-13	CDC27/ANAPC4/UBE2D1/ANAPC5/CDC23/FZR1/CDC20/CDC16/ANAPC11/ANAPC1/ANAPC10/UBE2E1/UBE2C/ANAPC2/CDC26/ANAPC7	16
1	GO:0031397	negative regulation of protein ubiquitination	20/242	138/15996	2.23897e-14	9.46919e-13	8.58223e-13	CDC27/UFL1/ANAPC4/UBE2D1/ANAPC5/CDC23/FZR1/CDC20/CDC16/ANAPC11/ANAPC1/TRIP12/DTX3L/ANAPC10/UBE2E1/UBE2C/ANAPC2/CDC26/ANAPC7/TRIM39	20
1	GO:1904667	negative regulation of ubiquitin protein ligase activity	16/242	77/15996	2.75867e-14	1.13894e-12	1.03225e-12	CDC27/ANAPC4/UBE2D1/ANAPC5/CDC23/FZR1/CDC20/CDC16/ANAPC11/ANAPC1/ANAPC10/UBE2E1/UBE2C/ANAPC2/CDC26/ANAPC7	16
1	GO:0016574	histone ubiquitination	11/242	44/15996	3.74052e-11	1.50839e-09	1.3671e-09	UBR2/UBE2A/HUWE1/TRIM37/SKP1/UBE2B/TRIP12/DTX3L/UBE2E1/UBE2U/UBE2N	11
1	GO:1901987	regulation of cell cycle phase transition	26/242	414/15996	8.72602e-10	3.43885e-08	3.11673e-08	CDC27/ANAPC4/UBE2D1/ANAPC5/CDC23/KLHL22/FBXO7/RBX1/FBXO31/FZR1/FBXW7/SKP1/CDC20/CDC16/HECW2/ANAPC11/ANAPC1/ANAPC10/BTRC/UBE2E1/UBE2C/ANAPC2/CDC26/UBE2E2/FBXL7/ANAPC7	26
1	GO:1901990	regulation of mitotic cell cycle phase transition	25/242	392/15996	1.3708e-09	5.28216e-08	4.78739e-08	CDC27/ANAPC4/UBE2D1/ANAPC5/CDC23/KLHL22/FBXO7/RBX1/FBXO31/FZR1/SKP1/CDC20/CDC16/HECW2/ANAPC11/ANAPC1/ANAPC10/BTRC/UBE2E1/UBE2C/ANAPC2/CDC26/UBE2E2/FBXL7/ANAPC7	25
1	GO:0051348	negative regulation of transferase activity	22/242	355/15996	2.358e-08	8.88865e-07	8.05606e-07	CDC27/ANAPC4/UBE2D1/ANAPC5/CDC23/FBXO7/FZR1/CBLB/CDC20/CDC16/ANAPC11/ANAPC1/DTX3L/ANAPC10/UBE2E1/UBE2C/ANAPC2/CDC26/SOCS3/SOCS1/PRKN/ANAPC7	22
1	GO:0033522	histone H2A ubiquitination	7/242	25/15996	6.33857e-08	2.33853e-06	2.11948e-06	UBR2/UBE2A/TRIM37/SKP1/UBE2B/TRIP12/DTX3L	7
1	GO:0031648	protein destabilization	8/242	42/15996	1.85101e-07	6.68677e-06	6.06043e-06	FBXL3/MYLIP/FBXW11/TRIM21/FBXO4/BTRC/PRKN/SIAH1	8
1	GO:0007091	metaphase/anaphase transition of mitotic cell cycle	8/242	47/15996	4.6202e-07	1.63499e-05	1.48184e-05	CDC27/ANAPC4/CDC23/KLHL22/HECW2/ANAPC11/UBE2C/CDC26	8
1	GO:0044784	metaphase/anaphase transition of cell cycle	8/242	48/15996	5.47244e-07	1.89784e-05	1.72007e-05	CDC27/ANAPC4/CDC23/KLHL22/HECW2/ANAPC11/UBE2C/CDC26	8
1	GO:0010965	regulation of mitotic sister chromatid separation	8/242	49/15996	6.45554e-07	2.19488e-05	1.98929e-05	CDC27/ANAPC4/CDC23/KLHL22/HECW2/ANAPC11/UBE2C/CDC26	8
1	GO:0051306	mitotic sister chromatid separation	8/242	51/15996	8.88047e-07	2.9613e-05	2.68392e-05	CDC27/ANAPC4/CDC23/KLHL22/HECW2/ANAPC11/UBE2C/CDC26	8
1	GO:0006301	postreplication repair	8/242	53/15996	1.2043e-06	3.86714e-05	3.50491e-05	UBE2A/UBE2B/UBE2L6/RCHY1/UBE2V2/UBE2N/UBA7/UBE2V1	8
1	GO:1905818	regulation of chromosome separation	8/242	53/15996	1.2043e-06	3.86714e-05	3.50491e-05	CDC27/ANAPC4/CDC23/KLHL22/HECW2/ANAPC11/UBE2C/CDC26	8
1	GO:0030433	ubiquitin-dependent ERAD pathway	9/242	73/15996	1.49609e-06	4.71677e-05	4.27496e-05	STUB1/UBE4A/FBXO2/FBXO6/UBE2J2/UBE2G2/PRKN/UBE2J1/DZIP3	9
1	GO:0045116	protein neddylation	5/242	15/15996	2.01786e-06	6.24816e-05	5.6629e-05	RBX1/RNF7/UBE2M/UBA3/UBE2F	5
1	GO:0033047	regulation of mitotic sister chromatid segregation	8/242	59/15996	2.78657e-06	8.47704e-05	7.68301e-05	CDC27/ANAPC4/CDC23/KLHL22/HECW2/ANAPC11/UBE2C/CDC26	8
1	GO:0051783	regulation of nuclear division	13/242	179/15996	3.40404e-06	0.000101769	9.22364e-05	CDC27/ANAPC4/CDC23/KLHL22/FZR1/CDC20/UBE2B/CDC16/HECW2/ANAPC11/FBXW5/UBE2C/CDC26	13
1	GO:1902914	regulation of protein polyubiquitination	5/242	17/15996	4.05627e-06	0.000119213	0.000108046	UBE2D1/SKP2/FBXO4/TRIP12/PRKN	5
1	GO:0030071	regulation of mitotic metaphase/anaphase transition	7/242	45/15996	4.62427e-06	0.000133641	0.000121123	ANAPC4/CDC23/KLHL22/HECW2/ANAPC11/UBE2C/CDC26	7
1	GO:1902099	regulation of metaphase/anaphase transition of cell cycle	7/242	46/15996	5.38455e-06	0.000153062	0.000138725	ANAPC4/CDC23/KLHL22/HECW2/ANAPC11/UBE2C/CDC26	7
1	GO:1902916	positive regulation of protein polyubiquitination	4/242	10/15996	9.99087e-06	0.000279422	0.000253249	UBE2D1/SKP2/FBXO4/PRKN	4
1	GO:0033045	regulation of sister chromatid segregation	8/242	70/15996	1.02817e-05	0.000282991	0.000256484	CDC27/ANAPC4/CDC23/KLHL22/HECW2/ANAPC11/UBE2C/CDC26	8
1	GO:0036503	ERAD pathway	9/242	93/15996	1.14023e-05	0.00030893	0.000279993	STUB1/UBE4A/FBXO2/FBXO6/UBE2J2/UBE2G2/PRKN/UBE2J1/DZIP3	9
1	GO:0051304	chromosome separation	8/242	73/15996	1.40804e-05	0.000375621	0.000340437	CDC27/ANAPC4/CDC23/KLHL22/HECW2/ANAPC11/UBE2C/CDC26	8
1	GO:0061418	regulation of transcription from RNA polymerase II promoter in response to hypoxia	8/242	78/15996	2.3016e-05	0.000604693	0.000548052	UBE2D1/RBX1/ELOB/CUL2/UBE2D3/UBE2D2/VHL/ELOC	8
1	GO:0043618	regulation of transcription from RNA polymerase II promoter in response to stress	9/242	113/15996	5.4473e-05	0.00140979	0.00127774	NEDD4/UBE2D1/RBX1/ELOB/CUL2/UBE2D3/UBE2D2/VHL/ELOC	9
1	GO:0051983	regulation of chromosome segregation	8/242	92/15996	7.61986e-05	0.00194306	0.00176106	CDC27/ANAPC4/CDC23/KLHL22/HECW2/ANAPC11/UBE2C/CDC26	8
1	GO:0043620	regulation of DNA-templated transcription in response to stress	9/242	119/15996	8.15978e-05	0.00205059	0.00185851	NEDD4/UBE2D1/RBX1/ELOB/CUL2/UBE2D3/UBE2D2/VHL/ELOC	9
1	GO:0031647	regulation of protein stability	13/242	245/15996	9.44558e-05	0.0023398	0.00212064	FBXL3/MYLIP/FBXW11/FBXO7/STUB1/FBXW7/UBE2B/TRIM21/VHL/FBXO4/BTRC/PRKN/SIAH1	13
1	GO:0032801	receptor catabolic process	5/242	32/15996	0.000109676	0.00267856	0.00242766	MYLIP/NEDD4/ITCH/DTX3L/SMURF1	5
1	GO:0007088	regulation of mitotic nuclear division	10/242	155/15996	0.000125867	0.0030313	0.00274736	CDC27/ANAPC4/CDC23/KLHL22/CDC16/HECW2/ANAPC11/FBXW5/UBE2C/CDC26	10
1	GO:0000070	mitotic sister chromatid segregation	9/242	140/15996	0.000280882	0.00667191	0.00604697	CDC27/ANAPC4/CDC23/KLHL22/CDC20/HECW2/ANAPC11/UBE2C/CDC26	9
1	GO:1903203	regulation of oxidative stress-induced neuron death	4/242	22/15996	0.000301654	0.00706848	0.00640639	FBXO7/FBXW7/PRKN/ATG7	4
1	GO:0036475	neuron death in response to oxidative stress	4/242	23/15996	0.000360848	0.00834282	0.00756136	FBXO7/FBXW7/PRKN/ATG7	4
2	GO:0006898	receptor-mediated endocytosis	52/159	279/15996	1.63283e-52	4.10492e-49	3.25362e-49	M6PR/AP2S1/SNAP91/SYT1/TFRC/PICALM/DNM2/LRP2/APOB/CTTN/EPS15/TF/WASL/AP1S1/DNM1/SH3GL2/AAK1/DNAJC6/SGIP1/CLTA/PACSIN1/HIP1/LDLR/SNX9/FCHO1/HIP1R/SYT11/REPS1/ARRB1/FNBP1L/STON2/CLTC/ARRB2/SH3GL1/SYT2/RAB5A/SYT8/DAB2/FCHO2/LDLRAP1/SYNJ1/AP2M1/ADRB2/CLTB/GAK/AP2A2/UBQLN2/AP2A1/IGF2R/ITSN1/AP2B1/GRK3	52
2	GO:0072583	clathrin-dependent endocytosis	32/159	61/15996	5.20814e-49	6.54663e-46	5.18895e-46	AP2S1/SNAP91/SYT1/PICALM/WASL/DNM1/SH3GL2/AAK1/DNAJC6/CLTA/PACSIN1/HIP1/FCHO1/HIP1R/SYT11/FNBP1L/STON2/CLTC/SH3GL1/SYT2/SYT8/DAB2/FCHO2/SYNJ1/AP2M1/CLTB/GAK/AP2A2/UBQLN2/AP2A1/ITSN1/AP2B1	32
2	GO:0048489	synaptic vesicle transport	33/159	128/15996	4.91387e-38	2.47069e-35	1.95831e-35	DTNBP1/SYT1/DNM2/BLOC1S6/DNM1/SH3GL2/DNAJC6/PACSIN1/SYT11/AP3B1/BLOC1S1/STON2/SH3GL1/SNAPIN/SYT2/RAB5A/SYT8/FCHO2/SYNJ1/SYT9/AP3S1/GAK/ITSN1/VAMP2/WNT7A/SYN1/RIMS1/RAB3A/LIN7A/UNC13A/UNC13C/CPLX1/UNC13B	33
2	GO:0097480	establishment of synaptic vesicle localization	33/159	128/15996	4.91387e-38	2.47069e-35	1.95831e-35	DTNBP1/SYT1/DNM2/BLOC1S6/DNM1/SH3GL2/DNAJC6/PACSIN1/SYT11/AP3B1/BLOC1S1/STON2/SH3GL1/SNAPIN/SYT2/RAB5A/SYT8/FCHO2/SYNJ1/SYT9/AP3S1/GAK/ITSN1/VAMP2/WNT7A/SYN1/RIMS1/RAB3A/LIN7A/UNC13A/UNC13C/CPLX1/UNC13B	33
2	GO:0099003	vesicle-mediated transport in synapse	33/159	128/15996	4.91387e-38	2.47069e-35	1.95831e-35	DTNBP1/SYT1/DNM2/BLOC1S6/DNM1/SH3GL2/DNAJC6/PACSIN1/SYT11/AP3B1/BLOC1S1/STON2/SH3GL1/SNAPIN/SYT2/RAB5A/SYT8/FCHO2/SYNJ1/SYT9/AP3S1/GAK/ITSN1/VAMP2/WNT7A/SYN1/RIMS1/RAB3A/LIN7A/UNC13A/UNC13C/CPLX1/UNC13B	33
2	GO:0097479	synaptic vesicle localization	33/159	133/15996	2.01819e-37	8.4562e-35	6.7025e-35	DTNBP1/SYT1/DNM2/BLOC1S6/DNM1/SH3GL2/DNAJC6/PACSIN1/SYT11/AP3B1/BLOC1S1/STON2/SH3GL1/SNAPIN/SYT2/RAB5A/SYT8/FCHO2/SYNJ1/SYT9/AP3S1/GAK/ITSN1/VAMP2/WNT7A/SYN1/RIMS1/RAB3A/LIN7A/UNC13A/UNC13C/CPLX1/UNC13B	33
2	GO:0051650	establishment of vesicle localization	38/159	250/15996	1.80663e-34	6.48837e-32	5.14277e-32	DTNBP1/SYT1/DNM2/BLOC1S6/WASL/DNM1/SH3GL2/DNAJC6/VAMP7/PACSIN1/AP1M2/SYT11/AP3B1/BLOC1S1/FNBP1L/STON2/SH3GL1/SNAPIN/SYT2/RAB5A/SYT8/FCHO2/SYNJ1/SYT9/AP3S1/GAK/HTT/ITSN1/VAMP2/WNT7A/SYN1/RIMS1/RAB3A/LIN7A/UNC13A/UNC13C/CPLX1/UNC13B	38
2	GO:0051648	vesicle localization	38/159	264/15996	1.5216e-33	4.78162e-31	3.78998e-31	DTNBP1/SYT1/DNM2/BLOC1S6/WASL/DNM1/SH3GL2/DNAJC6/VAMP7/PACSIN1/AP1M2/SYT11/AP3B1/BLOC1S1/FNBP1L/STON2/SH3GL1/SNAPIN/SYT2/RAB5A/SYT8/FCHO2/SYNJ1/SYT9/AP3S1/GAK/HTT/ITSN1/VAMP2/WNT7A/SYN1/RIMS1/RAB3A/LIN7A/UNC13A/UNC13C/CPLX1/UNC13B	38
2	GO:0007269	neurotransmitter secretion	30/159	135/15996	1.89369e-32	4.76073e-30	3.77342e-30	DTNBP1/SYT1/BLOC1S6/SYT11/SNAPIN/SYT2/RAB5A/SYT8/SYNJ1/SYT9/SLC18A3/VAMP2/WNT7A/TSPOAP1/SYN1/RIMS1/LIN7B/RAB3A/APBA1/LIN7A/UNC13A/PPFIA1/UNC13C/PPFIA2/PPFIA4/LIN7C/SLC18A2/CPLX1/PPFIA3/UNC13B	30
2	GO:0099643	signal release from synapse	30/159	135/15996	1.89369e-32	4.76073e-30	3.77342e-30	DTNBP1/SYT1/BLOC1S6/SYT11/SNAPIN/SYT2/RAB5A/SYT8/SYNJ1/SYT9/SLC18A3/VAMP2/WNT7A/TSPOAP1/SYN1/RIMS1/LIN7B/RAB3A/APBA1/LIN7A/UNC13A/PPFIA1/UNC13C/PPFIA2/PPFIA4/LIN7C/SLC18A2/CPLX1/PPFIA3/UNC13B	30
2	GO:0099531	presynaptic process involved in chemical synaptic transmission	30/159	144/15996	1.54697e-31	3.53552e-29	2.8023e-29	DTNBP1/SYT1/BLOC1S6/SYT11/SNAPIN/SYT2/RAB5A/SYT8/SYNJ1/SYT9/SLC18A3/VAMP2/WNT7A/TSPOAP1/SYN1/RIMS1/LIN7B/RAB3A/APBA1/LIN7A/UNC13A/PPFIA1/UNC13C/PPFIA2/PPFIA4/LIN7C/SLC18A2/CPLX1/PPFIA3/UNC13B	30
2	GO:0099504	synaptic vesicle cycle	28/159	118/15996	3.4863e-31	7.3038e-29	5.78909e-29	SYT1/BLOC1S6/DNM1/SH3GL2/DNAJC6/PACSIN1/SYT11/STON2/SH3GL1/SNAPIN/SYT2/RAB5A/SYT8/FCHO2/SYNJ1/SYT9/GAK/ITSN1/VAMP2/WNT7A/SYN1/RIMS1/RAB3A/UNC13A/UNC13C/SLC18A2/CPLX1/UNC13B	28
2	GO:0060627	regulation of vesicle-mediated transport	43/159	456/15996	3.65205e-30	7.06251e-28	5.59784e-28	CFTR/AP2S1/SNAP91/SYT1/PICALM/DNM2/TF/PACSIN2/WASL/DNM1/SH3GL2/RAB5C/RAB5B/AAK1/DNAJC6/SGIP1/VAMP8/VAMP7/PACSIN1/HIP1/LDLR/HIP1R/SYT11/BIN1/ARRB1/STON2/ARRB2/SYT2/RAB5A/SYT8/DAB2/LDLRAP1/PACSIN3/AP1G1/SYT9/UBQLN2/VAMP2/WNT5A/SYN1/RIMS1/RAB3A/CPLX1/UNC13B	43
2	GO:0001505	regulation of neurotransmitter levels	30/159	178/15996	1.32169e-28	2.37338e-26	1.88117e-26	DTNBP1/SYT1/BLOC1S6/SYT11/SNAPIN/SYT2/RAB5A/SYT8/SYNJ1/SYT9/SLC18A3/VAMP2/WNT7A/TSPOAP1/SYN1/RIMS1/LIN7B/RAB3A/APBA1/LIN7A/UNC13A/PPFIA1/UNC13C/PPFIA2/PPFIA4/LIN7C/SLC18A2/CPLX1/PPFIA3/UNC13B	30
2	GO:0006836	neurotransmitter transport	30/159	179/15996	1.57529e-28	2.64019e-26	2.09265e-26	DTNBP1/SYT1/BLOC1S6/SYT11/SNAPIN/SYT2/RAB5A/SYT8/SYNJ1/SYT9/SLC18A3/VAMP2/WNT7A/TSPOAP1/SYN1/RIMS1/LIN7B/RAB3A/APBA1/LIN7A/UNC13A/PPFIA1/UNC13C/PPFIA2/PPFIA4/LIN7C/SLC18A2/CPLX1/PPFIA3/UNC13B	30
2	GO:0051656	establishment of organelle localization	41/159	445/15996	2.5289e-28	3.97354e-26	3.14948e-26	DTNBP1/SYT1/DNM2/BLOC1S6/WASL/DNM1/SH3GL2/ACTR3/DNAJC6/VAMP8/VAMP7/PACSIN1/AP1M2/SYT11/AP3B1/BLOC1S1/FNBP1L/ACTR2/STON2/SH3GL1/SNAPIN/SYT2/RAB5A/SYT8/FCHO2/SYNJ1/SYT9/AP3S1/GAK/HTT/ITSN1/VAMP2/WNT7A/SYN1/RIMS1/RAB3A/LIN7A/UNC13A/UNC13C/CPLX1/UNC13B	41
2	GO:0023061	signal release	37/159	419/15996	7.3038e-25	1.0801e-22	8.56104e-23	CFTR/DTNBP1/SYT1/BLOC1S6/VAMP8/VAMP7/SYT11/ARRB1/SNAPIN/SYT2/RAB5A/SYT8/SYNJ1/SYT9/SLC18A3/VAMP2/WNT7A/FZD4/TSPOAP1/SYN1/RIMS1/LIN7B/RAB3A/APBA1/LIN7A/UNC13A/PPFIA1/UNC13C/PPFIA2/PPFIA4/LIN7C/SLC18A2/CPLX1/PPFIA3/UNC13B/TACR1/AGTR1	37
2	GO:0030100	regulation of endocytosis	28/159	213/15996	1.26371e-23	1.62324e-21	1.28661e-21	AP2S1/SNAP91/PICALM/DNM2/TF/PACSIN2/WASL/SH3GL2/RAB5C/RAB5B/AAK1/DNAJC6/SGIP1/PACSIN1/HIP1/LDLR/HIP1R/SYT11/BIN1/ARRB1/STON2/ARRB2/RAB5A/DAB2/LDLRAP1/PACSIN3/UBQLN2/WNT5A	28
2	GO:0036465	synaptic vesicle recycling	17/159	43/15996	1.26902e-23	1.62324e-21	1.28661e-21	SYT1/DNM1/SH3GL2/DNAJC6/PACSIN1/SYT11/STON2/SH3GL1/SYT2/RAB5A/SYT8/FCHO2/SYNJ1/GAK/ITSN1/WNT7A/RAB3A	17
2	GO:0048268	clathrin coat assembly	13/159	17/15996	1.29136e-23	1.62324e-21	1.28661e-21	PIK3C2A/AP2S1/SNAP91/PICALM/EPS15/CLINT1/CLTA/HIP1/FCHO1/HIP1R/CLTC/FCHO2/AP2B1	13
2	GO:0016050	vesicle organization	32/159	373/15996	3.96379e-21	4.74523e-19	3.76113e-19	DTNBP1/VAMP3/SYT1/AP1M1/PICALM/EPS15/SNX5/BLOC1S6/WASL/DNM1/RAB5B/VAMP4/VAMP8/VAMP7/SYT11/AP3B1/SORT1/BLOC1S1/FNBP1L/SCARB2/SNAPIN/SYT2/SYT8/SYNJ1/AP2M1/AP1G1/SYT9/AGFG1/SNX2/VAMP2/RAB3A/UNC13A	32
2	GO:0048488	synaptic vesicle endocytosis	14/159	32/15996	2.07442e-20	2.3705e-18	1.87889e-18	SYT1/DNM1/SH3GL2/DNAJC6/PACSIN1/SYT11/STON2/SH3GL1/SYT2/SYT8/FCHO2/SYNJ1/GAK/ITSN1	14
2	GO:0017156	calcium ion regulated exocytosis	19/159	102/15996	2.9416e-19	3.2153e-17	2.54849e-17	VAMP3/SYT1/BLOC1S6/VAMP7/SYT11/SNAPIN/SYT2/RAB5A/SYT8/SYNJ1/SYT9/VAMP2/SYN1/RIMS1/RAB3A/UNC13A/UNC13C/CPLX1/UNC13B	19
2	GO:0050690	regulation of defense response to virus by virus	13/159	29/15996	3.32438e-19	3.48228e-17	2.76011e-17	CD4/AP2S1/AP1M1/AP1B1/AP1S1/AP1M2/AP1S3/AP2M1/AP1G1/AP1S2/AP2A2/AP2A1/AP2B1	13
2	GO:0016079	synaptic vesicle exocytosis	17/159	77/15996	1.10932e-18	1.11553e-16	8.84184e-17	SYT1/BLOC1S6/SYT11/SNAPIN/SYT2/RAB5A/SYT8/SYNJ1/SYT9/VAMP2/SYN1/RIMS1/RAB3A/UNC13A/UNC13C/CPLX1/UNC13B	17
2	GO:0048259	regulation of receptor-mediated endocytosis	16/159	78/15996	4.2659e-17	4.1248e-15	3.26937e-15	SNAP91/PICALM/TF/WASL/SH3GL2/AAK1/DNAJC6/SGIP1/HIP1/HIP1R/SYT11/ARRB1/ARRB2/DAB2/LDLRAP1/UBQLN2	16
2	GO:0014047	glutamate secretion	13/159	43/15996	1.59026e-16	1.48071e-14	1.17363e-14	SYT1/VAMP2/TSPOAP1/RIMS1/RAB3A/APBA1/PPFIA1/PPFIA2/PPFIA4/CPLX1/PPFIA3/UNC13B/AVP	13
2	GO:0043112	receptor metabolic process	20/159	165/15996	2.12957e-16	1.91204e-14	1.51551e-14	AP2S1/VAMP3/TFRC/PICALM/DNM2/EPS15/DNM1/SH3GL2/CLTA/ARRB1/CLTC/ARRB2/RAB5A/LDLRAP1/AP2M1/AP2A2/UBQLN2/AP2A1/AP2B1/GRK3	20
2	GO:0019886	antigen processing and presentation of exogenous peptide antigen via MHC class II	16/159	95/15996	1.18519e-15	1.02744e-13	8.1436e-14	AP2S1/AP1M1/DNM2/AP1B1/AP1S1/SH3GL2/CLTA/AP1M2/CLTC/AP1S3/AP2M1/AP1G1/AP1S2/AP2A2/AP2A1/AP2B1	16
2	GO:0016197	endosomal transport	23/159	262/15996	1.38703e-15	1.16233e-13	9.21278e-14	M6PR/VAMP3/AP1M1/PICALM/EPS15/SNX5/BLOC1S6/AP1S1/VAMP7/SNX9/SORT1/BLOC1S1/CLTC/SNAPIN/RAB5A/TGOLN2/DAB2/AP1G1/ADRB2/SNX18/AP2A1/SNX2/AP4M1	23
3	GO:0097711	ciliary basal body-plasma membrane docking	87/134	96/15996	2.1925e-185	2.97742e-182	2.55022e-182	MARK4/PAFAH1B1/MKS1/OFD1/SDCCAG8/CLASP1/PCM1/HSP90AA1/HAUS4/NINL/MAPRE1/CEP76/CEP192/CCP110/RAB11A/CEP152/TUBB4A/CEP41/B9D1/YWHAE/CEP164/CEP72/CEP70/NEK2/CNTRL/CEP89/B9D2/CEP250/RAB3IP/TUBA4A/AKAP9/TTBK2/HAUS8/TUBG1/NPHP4/CEP162/AHI1/ODF2/CDK5RAP2/HAUS2/NEDD1/CSNK1D/CEP131/PLK4/NPHP1/CETN2/HAUS6/CEP78/SCLT1/CENPJ/HAUS1/PCNT/TMEM67/CEP57/RAB8A/TUBA1A/C2CD3/YWHAG/IQCB1/CEP83/CEP135/CKAP5/SSNA1/CEP9…	87
3	GO:0140056	organelle localization by membrane tethering	87/134	155/15996	1.30319e-152	8.84864e-150	7.57906e-150	MARK4/PAFAH1B1/MKS1/OFD1/SDCCAG8/CLASP1/PCM1/HSP90AA1/HAUS4/NINL/MAPRE1/CEP76/CEP192/CCP110/RAB11A/CEP152/TUBB4A/CEP41/B9D1/YWHAE/CEP164/CEP72/CEP70/NEK2/CNTRL/CEP89/B9D2/CEP250/RAB3IP/TUBA4A/AKAP9/TTBK2/HAUS8/TUBG1/NPHP4/CEP162/AHI1/ODF2/CDK5RAP2/HAUS2/NEDD1/CSNK1D/CEP131/PLK4/NPHP1/CETN2/HAUS6/CEP78/SCLT1/CENPJ/HAUS1/PCNT/TMEM67/CEP57/RAB8A/TUBA1A/C2CD3/YWHAG/IQCB1/CEP83/CEP135/CKAP5/SSNA1/CEP9…	87
3	GO:0022406	membrane docking	87/134	164/15996	1.48811e-149	6.73618e-147	5.76969e-147	MARK4/PAFAH1B1/MKS1/OFD1/SDCCAG8/CLASP1/PCM1/HSP90AA1/HAUS4/NINL/MAPRE1/CEP76/CEP192/CCP110/RAB11A/CEP152/TUBB4A/CEP41/B9D1/YWHAE/CEP164/CEP72/CEP70/NEK2/CNTRL/CEP89/B9D2/CEP250/RAB3IP/TUBA4A/AKAP9/TTBK2/HAUS8/TUBG1/NPHP4/CEP162/AHI1/ODF2/CDK5RAP2/HAUS2/NEDD1/CSNK1D/CEP131/PLK4/NPHP1/CETN2/HAUS6/CEP78/SCLT1/CENPJ/HAUS1/PCNT/TMEM67/CEP57/RAB8A/TUBA1A/C2CD3/YWHAG/IQCB1/CEP83/CEP135/CKAP5/SSNA1/CEP9…	87
3	GO:0060271	cilium assembly	93/134	340/15996	9.24067e-128	3.13721e-125	2.68709e-125	MARK4/PAFAH1B1/MKS1/OFD1/SDCCAG8/CLASP1/PCM1/HSP90AA1/PIBF1/HAUS4/NINL/MAPRE1/CEP76/CEP192/CCP110/RAB11A/CEP152/TUBB4A/CEP41/B9D1/YWHAE/CEP164/CEP72/CEP70/NEK2/CNTRL/CEP89/B9D2/CEP250/RAB3IP/TUBA4A/AKAP9/TTBK2/HAUS8/TUBG1/NPHP4/CEP162/AHI1/ODF2/CDK5RAP2/HAUS2/NEDD1/CSNK1D/CEP131/PLK4/NPHP1/CETN2/HAUS6/CEP78/SCLT1/CENPJ/HAUS1/PCNT/TMEM67/CEP57/RAB8A/TUBA1A/C2CD3/SEPT2/CEP120/YWHAG/IQCB1/CEP83/CEP1…	93
3	GO:0044782	cilium organization	93/134	349/15996	1.52555e-126	4.14339e-124	3.5489e-124	MARK4/PAFAH1B1/MKS1/OFD1/SDCCAG8/CLASP1/PCM1/HSP90AA1/PIBF1/HAUS4/NINL/MAPRE1/CEP76/CEP192/CCP110/RAB11A/CEP152/TUBB4A/CEP41/B9D1/YWHAE/CEP164/CEP72/CEP70/NEK2/CNTRL/CEP89/B9D2/CEP250/RAB3IP/TUBA4A/AKAP9/TTBK2/HAUS8/TUBG1/NPHP4/CEP162/AHI1/ODF2/CDK5RAP2/HAUS2/NEDD1/CSNK1D/CEP131/PLK4/NPHP1/CETN2/HAUS6/CEP78/SCLT1/CENPJ/HAUS1/PCNT/TMEM67/CEP57/RAB8A/TUBA1A/C2CD3/SEPT2/CEP120/YWHAG/IQCB1/CEP83/CEP1…	93
3	GO:0010389	regulation of G2/M transition of mitotic cell cycle	65/134	192/15996	6.02917e-92	1.3646e-89	1.16881e-89	PAFAH1B1/OFD1/SDCCAG8/HMMR/CLASP1/PCM1/HSP90AA1/TPX2/HAUS4/NINL/MAPRE1/CEP76/CEP192/CCP110/RAB11A/CEP152/TUBB4A/CEP41/YWHAE/CEP164/CEP72/CEP70/NEK2/CNTRL/CEP250/TUBA4A/AKAP9/HAUS8/TUBG1/ODF2/CDK5RAP2/HAUS2/NEDD1/CSNK1D/CEP131/PLK4/CETN2/HAUS6/CEP78/CENPJ/HAUS1/PCNT/CEP57/TUBA1A/YWHAG/CEP135/CKAP5/SSNA1/CEP63/TUBB4B/TUBB/SFI1/CEP290/FGFR1OP/CSNK1E/HAUS3/HAUS5/PRKAR2B/ACTR1A/DYNC1I2/DYNLL1/DCTN3/DC…	65
3	GO:0000086	G2/M transition of mitotic cell cycle	69/134	246/15996	1.61879e-91	3.14045e-89	2.68987e-89	PAFAH1B1/OFD1/SDCCAG8/HMMR/CLASP1/PCM1/HSP90AA1/TPX2/HAUS4/NINL/MAPRE1/CEP76/CEP192/CCP110/RAB11A/CEP152/TUBB4A/CEP41/YWHAE/CEP164/CEP72/CEP70/NEK2/CNTRL/OPTN/CEP250/TUBA4A/AKAP9/AJUBA/HAUS8/TUBG1/BORA/ODF2/CDK5RAP2/HAUS2/NEDD1/CSNK1D/CEP131/PLK4/CETN2/HAUS6/CEP78/CENPJ/HAUS1/PCNT/CEP57/RAB8A/TUBA1A/YWHAG/CEP135/CKAP5/SSNA1/CEP63/TUBB4B/TUBB/SFI1/CEP290/FGFR1OP/CSNK1E/HAUS3/HAUS5/PRKAR2B/ACTR1A/D…	69
3	GO:0044839	cell cycle G2/M phase transition	69/134	254/15996	2.06352e-90	3.21748e-88	2.75584e-88	PAFAH1B1/OFD1/SDCCAG8/HMMR/CLASP1/PCM1/HSP90AA1/TPX2/HAUS4/NINL/MAPRE1/CEP76/CEP192/CCP110/RAB11A/CEP152/TUBB4A/CEP41/YWHAE/CEP164/CEP72/CEP70/NEK2/CNTRL/OPTN/CEP250/TUBA4A/AKAP9/AJUBA/HAUS8/TUBG1/BORA/ODF2/CDK5RAP2/HAUS2/NEDD1/CSNK1D/CEP131/PLK4/CETN2/HAUS6/CEP78/CENPJ/HAUS1/PCNT/CEP57/RAB8A/TUBA1A/YWHAG/CEP135/CKAP5/SSNA1/CEP63/TUBB4B/TUBB/SFI1/CEP290/FGFR1OP/CSNK1E/HAUS3/HAUS5/PRKAR2B/ACTR1A/D…	69
3	GO:1902749	regulation of cell cycle G2/M phase transition	65/134	201/15996	2.13235e-90	3.21748e-88	2.75584e-88	PAFAH1B1/OFD1/SDCCAG8/HMMR/CLASP1/PCM1/HSP90AA1/TPX2/HAUS4/NINL/MAPRE1/CEP76/CEP192/CCP110/RAB11A/CEP152/TUBB4A/CEP41/YWHAE/CEP164/CEP72/CEP70/NEK2/CNTRL/CEP250/TUBA4A/AKAP9/HAUS8/TUBG1/ODF2/CDK5RAP2/HAUS2/NEDD1/CSNK1D/CEP131/PLK4/CETN2/HAUS6/CEP78/CENPJ/HAUS1/PCNT/CEP57/TUBA1A/YWHAG/CEP135/CKAP5/SSNA1/CEP63/TUBB4B/TUBB/SFI1/CEP290/FGFR1OP/CSNK1E/HAUS3/HAUS5/PRKAR2B/ACTR1A/DYNC1I2/DYNLL1/DCTN3/DC…	65
3	GO:1901990	regulation of mitotic cell cycle phase transition	66/134	392/15996	6.25057e-71	8.48827e-69	7.2704e-69	PAFAH1B1/OFD1/SDCCAG8/HMMR/CLASP1/PCM1/HSP90AA1/TPX2/HAUS4/NINL/MAPRE1/CEP76/CEP192/CCP110/RAB11A/CEP152/TUBB4A/CEP41/YWHAE/CEP164/CEP72/CEP70/NEK2/CNTRL/CEP250/TUBA4A/AKAP9/HAUS8/TUBG1/ODF2/CDK5RAP2/HAUS2/NEDD1/CSNK1D/CEP131/PLK4/CETN2/HAUS6/CEP78/CENPJ/HAUS1/PCNT/CEP57/TUBA1A/YWHAG/CEP135/CKAP5/SSNA1/CEP63/TUBB4B/TUBB/SFI1/CEP290/FGFR1OP/CSNK1E/HAUS3/HAUS5/PRKAR2B/CDC14A/ACTR1A/DYNC1I2/DYNLL1/D…	66
3	GO:1901987	regulation of cell cycle phase transition	66/134	414/15996	2.89639e-69	3.57573e-67	3.06269e-67	PAFAH1B1/OFD1/SDCCAG8/HMMR/CLASP1/PCM1/HSP90AA1/TPX2/HAUS4/NINL/MAPRE1/CEP76/CEP192/CCP110/RAB11A/CEP152/TUBB4A/CEP41/YWHAE/CEP164/CEP72/CEP70/NEK2/CNTRL/CEP250/TUBA4A/AKAP9/HAUS8/TUBG1/ODF2/CDK5RAP2/HAUS2/NEDD1/CSNK1D/CEP131/PLK4/CETN2/HAUS6/CEP78/CENPJ/HAUS1/PCNT/CEP57/TUBA1A/YWHAG/CEP135/CKAP5/SSNA1/CEP63/TUBB4B/TUBB/SFI1/CEP290/FGFR1OP/CSNK1E/HAUS3/HAUS5/PRKAR2B/CDC14A/ACTR1A/DYNC1I2/DYNLL1/D…	66
3	GO:0000226	microtubule cytoskeleton organization	60/134	463/15996	1.1339e-56	1.2832e-54	1.09909e-54	MARK4/PAFAH1B1/TUBG2/SDCCAG8/CLASP1/PCM1/PIBF1/TPX2/HAUS4/NIN/MAPRE1/CEP76/CEP192/CCP110/RAB11A/CEP152/TUBB4A/CEP72/NEK2/CEP250/TUBGCP3/AKAP9/TUBGCP2/HAUS8/TUBG1/BORA/ODF2/CDK5RAP2/HAUS2/TUBGCP4/CSNK1D/CEP131/PLK4/CETN2/HAUS6/CENPJ/HAUS1/PCNT/SPICE1/TMEM67/CEP57/C2CD3/CEP120/CEP135/CKAP5/CEP97/CEP63/TUBB/KIAA0753/FGFR1OP/HAUS3/HAUS5/CDC14A/WRAP73/TUBGCP6/SASS6/DCTN2/DYNC1H1/NDE1/SSX2IP	60
3	GO:0031023	microtubule organizing center organization	40/134	127/15996	1.40932e-53	1.4722e-51	1.26097e-51	PAFAH1B1/SDCCAG8/CLASP1/PCM1/HAUS4/NIN/CEP76/CEP192/CCP110/CEP152/CEP72/NEK2/CEP250/TUBGCP3/TUBGCP2/HAUS8/ODF2/CDK5RAP2/HAUS2/TUBGCP4/CEP131/PLK4/CETN2/HAUS6/CENPJ/HAUS1/SPICE1/TMEM67/C2CD3/CEP120/CEP135/CKAP5/CEP63/KIAA0753/HAUS3/HAUS5/TUBGCP6/SASS6/NDE1/SSX2IP	40
3	GO:0007098	centrosome cycle	38/134	118/15996	2.90066e-51	2.81364e-49	2.40994e-49	SDCCAG8/PCM1/HAUS4/NIN/CEP76/CEP192/CCP110/CEP152/CEP72/NEK2/CEP250/TUBGCP3/TUBGCP2/HAUS8/ODF2/CDK5RAP2/HAUS2/TUBGCP4/CEP131/PLK4/CETN2/HAUS6/CENPJ/HAUS1/SPICE1/TMEM67/C2CD3/CEP120/CEP135/CKAP5/CEP63/KIAA0753/HAUS3/HAUS5/TUBGCP6/SASS6/NDE1/SSX2IP	38
3	GO:0007051	spindle organization	32/134	155/15996	4.40763e-36	3.99037e-34	3.41785e-34	CLASP1/PIBF1/TPX2/HAUS4/CEP192/RAB11A/CEP72/NEK2/TUBGCP3/TUBGCP2/HAUS8/TUBG1/BORA/HAUS2/TUBGCP4/CSNK1D/HAUS6/HAUS1/PCNT/SPICE1/CEP120/CKAP5/CEP97/CEP63/TUBB/HAUS3/HAUS5/CDC14A/WRAP73/TUBGCP6/DCTN2/DYNC1H1	32
3	GO:0051298	centrosome duplication	24/134	63/15996	1.96013e-34	1.66366e-32	1.42497e-32	CEP76/CEP192/CCP110/CEP152/CEP72/TUBGCP3/TUBGCP2/CDK5RAP2/TUBGCP4/CEP131/PLK4/CETN2/CENPJ/SPICE1/TMEM67/C2CD3/CEP120/CEP135/CKAP5/CEP63/KIAA0753/TUBGCP6/SASS6/NDE1	24
3	GO:0051225	spindle assembly	25/134	95/15996	3.91179e-31	3.12483e-29	2.67649e-29	CLASP1/PIBF1/TPX2/HAUS4/CEP192/RAB11A/NEK2/TUBGCP3/TUBGCP2/HAUS8/HAUS2/TUBGCP4/CSNK1D/HAUS6/HAUS1/SPICE1/CEP97/CEP63/TUBB/HAUS3/HAUS5/CDC14A/WRAP73/TUBGCP6/DYNC1H1	25
3	GO:0007099	centriole replication	14/134	28/15996	1.51695e-22	1.14445e-20	9.8025e-21	CEP76/CCP110/CEP152/CEP72/CDK5RAP2/PLK4/CETN2/CENPJ/SPICE1/C2CD3/CEP135/CEP63/KIAA0753/SASS6	14
3	GO:0098534	centriole assembly	14/134	31/15996	9.81805e-22	7.01732e-20	6.01049e-20	CEP76/CCP110/CEP152/CEP72/CDK5RAP2/PLK4/CETN2/CENPJ/SPICE1/C2CD3/CEP135/CEP63/KIAA0753/SASS6	14
3	GO:1902850	microtubule cytoskeleton organization involved in mitosis	20/134	120/15996	9.80516e-21	6.65771e-19	5.70248e-19	PAFAH1B1/CLASP1/PIBF1/TPX2/RAB11A/NEK2/TUBGCP3/TUBGCP2/BORA/CDK5RAP2/TUBGCP4/PCNT/SPICE1/CEP97/CDC14A/WRAP73/TUBGCP6/DCTN2/DYNC1H1/NDE1	20
3	GO:0007020	microtubule nucleation	12/134	24/15996	1.79387e-19	1.16004e-17	9.936e-18	TUBG2/CLASP1/NIN/TUBGCP3/AKAP9/TUBGCP2/TUBG1/TUBGCP4/CSNK1D/CENPJ/TUBGCP6/NDE1	12
3	GO:0071539	protein localization to centrosome	12/134	27/15996	1.129e-18	6.96899e-17	5.9691e-17	PCM1/PIBF1/CEP72/CEP250/NEDD1/CSNK1D/CEP131/C2CD3/CEP83/KIAA0753/CCDC14/DCTN2	12
3	GO:1905508	protein localization to microtubule organizing center	12/134	28/15996	1.96182e-18	1.15833e-16	9.92134e-17	PCM1/PIBF1/CEP72/CEP250/NEDD1/CSNK1D/CEP131/C2CD3/CEP83/KIAA0753/CCDC14/DCTN2	12
3	GO:0046785	microtubule polymerization	15/134	64/15996	3.54475e-18	2.00574e-16	1.71796e-16	TUBG2/CLASP1/NIN/MAPRE1/TUBB4A/TUBGCP3/AKAP9/TUBGCP2/TUBG1/TUBGCP4/CSNK1D/CENPJ/CKAP5/TUBGCP6/NDE1	15
3	GO:0007052	mitotic spindle organization	17/134	100/15996	6.43456e-18	3.49525e-16	2.99376e-16	CLASP1/PIBF1/TPX2/RAB11A/NEK2/TUBGCP3/TUBGCP2/BORA/TUBGCP4/PCNT/SPICE1/CEP97/CDC14A/WRAP73/TUBGCP6/DCTN2/DYNC1H1	17
3	GO:0072698	protein localization to microtubule cytoskeleton	13/134	42/15996	1.14622e-17	5.9868e-16	5.12783e-16	PCM1/PIBF1/MAPRE1/CEP72/CEP250/NEDD1/CSNK1D/CEP131/C2CD3/CEP83/KIAA0753/CCDC14/DCTN2	13
3	GO:0044380	protein localization to cytoskeleton	13/134	45/15996	3.21049e-17	1.61476e-15	1.38308e-15	PCM1/PIBF1/MAPRE1/CEP72/CEP250/NEDD1/CSNK1D/CEP131/C2CD3/CEP83/KIAA0753/CCDC14/DCTN2	13
3	GO:0031122	cytoplasmic microtubule organization	12/134	41/15996	4.64618e-16	2.2534e-14	1.93009e-14	PAFAH1B1/TUBG2/CLASP1/PCM1/RAB11A/TUBGCP3/TUBGCP2/TUBG1/TUBGCP4/CEP120/TUBGCP6/DYNC1H1	12
3	GO:0070507	regulation of microtubule cytoskeleton organization	18/134	152/15996	5.12883e-16	2.40171e-14	2.05712e-14	PAFAH1B1/CLASP1/TPX2/MAPRE1/CEP76/TUBB4A/NEK2/CEP250/BORA/CDK5RAP2/CEP131/PLK4/CENPJ/SPICE1/TMEM67/CEP120/CEP97/DYNC1H1	18
3	GO:0031109	microtubule polymerization or depolymerization	15/134	89/15996	7.11563e-16	3.22101e-14	2.75887e-14	TUBG2/CLASP1/NIN/MAPRE1/TUBB4A/TUBGCP3/AKAP9/TUBGCP2/TUBG1/TUBGCP4/CSNK1D/CENPJ/CKAP5/TUBGCP6/NDE1	15
4	GO:0000377	RNA splicing, via transesterification reactions with bulged adenosine as nucleophile	196/265	319/15996	6.03895e-303	4.77983e-300	4.14145e-300	RBM5/GCFC2/LUC7L/PTBP1/AQR/SKIV2L2/CCAR1/SNRNP40/U2AF2/YBX1/DHX8/GPKOW/XAB2/SNRPA/PPIE/WBP11/CHERP/RBM22/SF3B2/FUS/PAPOLA/CDC5L/HNRNPM/SF3A1/SNRPD3/SNU13/PHF5A/SRSF5/PABPN1/CSTF1/PRPF6/CRNKL1/CSTF2/PQBP1/SNRNP70/SF3A2/HNRNPUL1/SUGP1/BUD31/LSM5/ELAVL2/CASC3/DDX5/DHX15/PRPF19/MAGOHB/SRSF9/SRSF3/PPWD1/SF3B6/SF3B1/SRSF7/SRSF4/BCAS2/SRSF11/PRPF3/SYF2/CPSF3/SMNDC1/WBP4/HNRNPA2B1/DDX39A/SRSF6/SNRNP27/SN…	196
4	GO:0000398	mRNA splicing, via spliceosome	196/265	319/15996	6.03895e-303	4.77983e-300	4.14145e-300	RBM5/GCFC2/LUC7L/PTBP1/AQR/SKIV2L2/CCAR1/SNRNP40/U2AF2/YBX1/DHX8/GPKOW/XAB2/SNRPA/PPIE/WBP11/CHERP/RBM22/SF3B2/FUS/PAPOLA/CDC5L/HNRNPM/SF3A1/SNRPD3/SNU13/PHF5A/SRSF5/PABPN1/CSTF1/PRPF6/CRNKL1/CSTF2/PQBP1/SNRNP70/SF3A2/HNRNPUL1/SUGP1/BUD31/LSM5/ELAVL2/CASC3/DDX5/DHX15/PRPF19/MAGOHB/SRSF9/SRSF3/PPWD1/SF3B6/SF3B1/SRSF7/SRSF4/BCAS2/SRSF11/PRPF3/SYF2/CPSF3/SMNDC1/WBP4/HNRNPA2B1/DDX39A/SRSF6/SNRNP27/SN…	196
4	GO:0008380	RNA splicing	210/265	422/15996	4.3151e-302	2.27693e-299	1.97283e-299	RBM5/GCFC2/LUC7L/PTBP1/AQR/SKIV2L2/THOC3/CCAR1/SNRNP40/U2AF2/YBX1/DHX8/GPKOW/XAB2/SNRPA/THOC1/PPIE/WBP11/CHERP/RBM22/SF3B2/FUS/PAPOLA/CDC5L/HNRNPM/SF3A1/SNRPD3/SNU13/THOC5/PHF5A/SRSF5/PABPN1/CSTF1/PRPF6/CRNKL1/CSTF2/PQBP1/SNRNP70/SF3A2/HNRNPUL1/SUGP1/BUD31/LSM5/ELAVL2/CASC3/DDX5/DHX15/PRPF19/MAGOHB/SRSF9/SRSF3/PPWD1/SF3B6/SF3B1/SRSF7/SRSF4/BCAS2/SRSF11/PRPF3/SYF2/CPSF3/SMNDC1/WBP4/HNRNPA2B1/DDX39…	210
4	GO:0000375	RNA splicing, via transesterification reactions	196/265	322/15996	1.00937e-301	3.9946e-299	3.46109e-299	RBM5/GCFC2/LUC7L/PTBP1/AQR/SKIV2L2/CCAR1/SNRNP40/U2AF2/YBX1/DHX8/GPKOW/XAB2/SNRPA/PPIE/WBP11/CHERP/RBM22/SF3B2/FUS/PAPOLA/CDC5L/HNRNPM/SF3A1/SNRPD3/SNU13/PHF5A/SRSF5/PABPN1/CSTF1/PRPF6/CRNKL1/CSTF2/PQBP1/SNRNP70/SF3A2/HNRNPUL1/SUGP1/BUD31/LSM5/ELAVL2/CASC3/DDX5/DHX15/PRPF19/MAGOHB/SRSF9/SRSF3/PPWD1/SF3B6/SF3B1/SRSF7/SRSF4/BCAS2/SRSF11/PRPF3/SYF2/CPSF3/SMNDC1/WBP4/HNRNPA2B1/DDX39A/SRSF6/SNRNP27/SN…	196
4	GO:0006397	mRNA processing	212/265	483/15996	2.5454e-290	8.05873e-288	6.98243e-288	RBM5/GCFC2/LUC7L/PTBP1/AQR/SKIV2L2/THOC3/ZC3H11A/CCAR1/SNRNP40/U2AF2/YBX1/DHX8/GPKOW/XAB2/SNRPA/THOC1/PPIE/WBP11/CHERP/RBM22/SF3B2/FUS/PAPOLA/CDC5L/HNRNPM/SF3A1/SNRPD3/SNU13/POLDIP3/THOC5/PHF5A/SRSF5/PABPN1/CSTF1/PRPF6/CRNKL1/CSTF2/PQBP1/SNRNP70/SF3A2/HNRNPUL1/SUGP1/BUD31/LSM5/ELAVL2/CASC3/DDX5/DHX15/PRPF19/MAGOHB/SRSF9/SRSF3/PPWD1/SF3B6/SF3B1/SRSF7/SRSF4/BCAS2/SRSF11/PRPF3/SYF2/CPSF3/SMNDC1/WBP4…	212
4	GO:0006406	mRNA export from nucleus	74/265	110/15996	2.07552e-108	4.69364e-106	4.06677e-106	THOC3/ZC3H11A/U2AF2/THOC1/POLDIP3/THOC5/SRSF5/PABPN1/CASC3/MAGOHB/SRSF9/SRSF3/SRSF7/SRSF4/SRSF11/CPSF3/FYTTD1/HNRNPA2B1/DDX39A/SRSF6/UPF3B/THOC2/THOC6/SRRM1/SRSF1/DHX38/EIF4A3/FIP1L1/U2AF1/CHTOP/CPSF4/U2AF1L4/SRSF2/MAGOH/THOC7/SLU7/CPSF2/CDC40/ALYREF/SRSF10/DDX39B/SARNP/RNPS1/NUP160/TPR/NDC1/NUP133/NUP37/NUP50/AAAS/NUP188/RAE1/LUZP4/NUP93/NUP88/NUP107/NUP155/NCBP2/NUP43/NUP153/NUP85/NUP214/NUP210…	74
4	GO:0071427	mRNA-containing ribonucleoprotein complex export from nucleus	74/265	110/15996	2.07552e-108	4.69364e-106	4.06677e-106	THOC3/ZC3H11A/U2AF2/THOC1/POLDIP3/THOC5/SRSF5/PABPN1/CASC3/MAGOHB/SRSF9/SRSF3/SRSF7/SRSF4/SRSF11/CPSF3/FYTTD1/HNRNPA2B1/DDX39A/SRSF6/UPF3B/THOC2/THOC6/SRRM1/SRSF1/DHX38/EIF4A3/FIP1L1/U2AF1/CHTOP/CPSF4/U2AF1L4/SRSF2/MAGOH/THOC7/SLU7/CPSF2/CDC40/ALYREF/SRSF10/DDX39B/SARNP/RNPS1/NUP160/TPR/NDC1/NUP133/NUP37/NUP50/AAAS/NUP188/RAE1/LUZP4/NUP93/NUP88/NUP107/NUP155/NCBP2/NUP43/NUP153/NUP85/NUP214/NUP210…	74
4	GO:0006405	RNA export from nucleus	77/265	140/15996	9.36453e-103	1.85301e-100	1.60552e-100	THOC3/ZC3H11A/U2AF2/THOC1/POLDIP3/THOC5/SRSF5/PABPN1/CASC3/MAGOHB/SRSF9/SRSF3/SRSF7/SRSF4/SRSF11/CPSF3/FYTTD1/HNRNPA2B1/DDX39A/SRSF6/UPF3B/THOC2/THOC6/SRRM1/HNRNPA1/DHX9/SRSF1/DHX38/EIF4A3/FIP1L1/U2AF1/CHTOP/CPSF4/U2AF1L4/SRSF2/MAGOH/THOC7/SLU7/CPSF2/CDC40/ALYREF/SRSF10/DDX39B/SARNP/RNPS1/NUP160/TPR/NDC1/NUP133/NUP37/NUP50/AAAS/NUP188/RAE1/LUZP4/NUP93/NUP88/NUP107/NUP155/NCBP2/NUP43/NUP153/NUP85/…	77
4	GO:0071166	ribonucleoprotein complex localization	75/265	131/15996	7.32097e-102	1.28768e-99	1.1157e-99	THOC3/ZC3H11A/U2AF2/THOC1/POLDIP3/THOC5/SRSF5/PABPN1/CASC3/MAGOHB/SRSF9/SRSF3/SRSF7/SRSF4/SRSF11/CPSF3/FYTTD1/HNRNPA2B1/DDX39A/SRSF6/UPF3B/THOC2/THOC6/SRRM1/SRSF1/DHX38/EIF4A3/FIP1L1/U2AF1/CHTOP/CPSF4/U2AF1L4/SRSF2/MAGOH/THOC7/SLU7/CPSF2/CDC40/ALYREF/SRSF10/DDX39B/SARNP/RNPS1/NUP160/TPR/NDC1/NUP133/NUP37/NUP50/AAAS/NUP188/RAE1/LUZP4/NUP93/PRPF31/NUP88/NUP107/NUP155/NCBP2/NUP43/NUP153/NUP85/NUP214…	75
4	GO:0071426	ribonucleoprotein complex export from nucleus	74/265	129/15996	1.51809e-100	2.40314e-98	2.08218e-98	THOC3/ZC3H11A/U2AF2/THOC1/POLDIP3/THOC5/SRSF5/PABPN1/CASC3/MAGOHB/SRSF9/SRSF3/SRSF7/SRSF4/SRSF11/CPSF3/FYTTD1/HNRNPA2B1/DDX39A/SRSF6/UPF3B/THOC2/THOC6/SRRM1/SRSF1/DHX38/EIF4A3/FIP1L1/U2AF1/CHTOP/CPSF4/U2AF1L4/SRSF2/MAGOH/THOC7/SLU7/CPSF2/CDC40/ALYREF/SRSF10/DDX39B/SARNP/RNPS1/NUP160/TPR/NDC1/NUP133/NUP37/NUP50/AAAS/NUP188/RAE1/LUZP4/NUP93/NUP88/NUP107/NUP155/NCBP2/NUP43/NUP153/NUP85/NUP214/NUP210…	74
4	GO:0051028	mRNA transport	77/265	148/15996	3.77275e-100	5.42933e-98	4.7042e-98	THOC3/ZC3H11A/U2AF2/THOC1/POLDIP3/THOC5/SRSF5/PABPN1/CASC3/MAGOHB/SRSF9/SRSF3/SRSF7/SRSF4/SRSF11/CPSF3/FYTTD1/HNRNPA2B1/DDX39A/SRSF6/UPF3B/THOC2/THOC6/SRRM1/HNRNPA1/DHX9/SRSF1/DHX38/EIF4A3/FIP1L1/U2AF1/CHTOP/CPSF4/U2AF1L4/SRSF2/MAGOH/THOC7/SLU7/CPSF2/CDC40/HNRNPA3/ALYREF/SRSF10/DDX39B/SARNP/RNPS1/NUP160/TPR/NDC1/NUP133/NUP37/NUP50/AAAS/NUP188/RAE1/LUZP4/NUP93/NUP88/NUP107/NUP155/NCBP2/NUP43/NUP15…	77
4	GO:0050657	nucleic acid transport	78/265	190/15996	5.78429e-91	7.04348e-89	6.10278e-89	THOC3/ZC3H11A/U2AF2/THOC1/POLDIP3/THOC5/SRSF5/PABPN1/CASC3/MAGOHB/SRSF9/SRSF3/SRSF7/SRSF4/SRSF11/CPSF3/FYTTD1/HNRNPA2B1/DDX39A/SRSF6/UPF3B/THOC2/THOC6/SRRM1/HNRNPA1/DHX9/SRSF1/DHX38/EIF4A3/FIP1L1/U2AF1/CHTOP/CPSF4/U2AF1L4/SRSF2/MAGOH/THOC7/SLU7/CPSF2/CDC40/HNRNPA3/ALYREF/SRSF10/DDX39B/SARNP/RNPS1/NUP160/TPR/NDC1/NUP133/NUP37/NUP50/AAAS/NUP188/RAE1/LUZP4/NUP93/NUP88/NUP107/NUP155/NCBP2/NUP43/NUP15…	78
4	GO:0050658	RNA transport	78/265	190/15996	5.78429e-91	7.04348e-89	6.10278e-89	THOC3/ZC3H11A/U2AF2/THOC1/POLDIP3/THOC5/SRSF5/PABPN1/CASC3/MAGOHB/SRSF9/SRSF3/SRSF7/SRSF4/SRSF11/CPSF3/FYTTD1/HNRNPA2B1/DDX39A/SRSF6/UPF3B/THOC2/THOC6/SRRM1/HNRNPA1/DHX9/SRSF1/DHX38/EIF4A3/FIP1L1/U2AF1/CHTOP/CPSF4/U2AF1L4/SRSF2/MAGOH/THOC7/SLU7/CPSF2/CDC40/HNRNPA3/ALYREF/SRSF10/DDX39B/SARNP/RNPS1/NUP160/TPR/NDC1/NUP133/NUP37/NUP50/AAAS/NUP188/RAE1/LUZP4/NUP93/NUP88/NUP107/NUP155/NCBP2/NUP43/NUP15…	78
4	GO:0051236	establishment of RNA localization	78/265	193/15996	2.66782e-90	3.01654e-88	2.61366e-88	THOC3/ZC3H11A/U2AF2/THOC1/POLDIP3/THOC5/SRSF5/PABPN1/CASC3/MAGOHB/SRSF9/SRSF3/SRSF7/SRSF4/SRSF11/CPSF3/FYTTD1/HNRNPA2B1/DDX39A/SRSF6/UPF3B/THOC2/THOC6/SRRM1/HNRNPA1/DHX9/SRSF1/DHX38/EIF4A3/FIP1L1/U2AF1/CHTOP/CPSF4/U2AF1L4/SRSF2/MAGOH/THOC7/SLU7/CPSF2/CDC40/HNRNPA3/ALYREF/SRSF10/DDX39B/SARNP/RNPS1/NUP160/TPR/NDC1/NUP133/NUP37/NUP50/AAAS/NUP188/RAE1/LUZP4/NUP93/NUP88/NUP107/NUP155/NCBP2/NUP43/NUP15…	78
4	GO:0051168	nuclear export	77/265	194/15996	2.44287e-88	2.57804e-86	2.23373e-86	THOC3/ZC3H11A/U2AF2/THOC1/POLDIP3/THOC5/SRSF5/PABPN1/CASC3/MAGOHB/SRSF9/SRSF3/SRSF7/SRSF4/SRSF11/CPSF3/FYTTD1/HNRNPA2B1/DDX39A/SRSF6/UPF3B/THOC2/THOC6/SRRM1/HNRNPA1/DHX9/SRSF1/DHX38/EIF4A3/FIP1L1/U2AF1/CHTOP/CPSF4/U2AF1L4/SRSF2/MAGOH/THOC7/SLU7/CPSF2/CDC40/ALYREF/SRSF10/DDX39B/SARNP/RNPS1/NUP160/TPR/NDC1/NUP133/NUP37/NUP50/AAAS/NUP188/RAE1/LUZP4/NUP93/NUP88/NUP107/NUP155/NCBP2/NUP43/NUP153/NUP85/…	77
4	GO:0006369	termination of RNA polymerase II transcription	55/265	69/15996	3.87374e-87	3.83259e-85	3.32072e-85	THOC3/ZC3H11A/U2AF2/THOC1/PAPOLA/SNRPD3/POLDIP3/THOC5/SRSF5/PABPN1/CSTF1/CSTF2/CASC3/MAGOHB/SRSF9/SRSF3/SRSF7/SRSF4/SRSF11/CPSF3/DDX39A/SRSF6/UPF3B/THOC2/SNRPB/THOC6/SRRM1/SRSF1/SNRPF/DHX38/EIF4A3/SNRPG/FIP1L1/CPSF7/U2AF1/CHTOP/CPSF4/U2AF1L4/SRSF2/MAGOH/THOC7/SLU7/PCF11/CPSF2/NUDT21/CDC40/CLP1/CSTF3/SNRPE/ALYREF/DDX39B/SARNP/RNPS1/NCBP2/NCBP1	55
4	GO:0006403	RNA localization	80/265	226/15996	4.2361e-87	3.94456e-85	3.41773e-85	THOC3/ZC3H11A/U2AF2/THOC1/POLDIP3/THOC5/SRSF5/PABPN1/PRPF6/CASC3/MAGOHB/SRSF9/SRSF3/SRSF7/SRSF4/SRSF11/CPSF3/FYTTD1/HNRNPA2B1/DDX39A/SRSF6/UPF3B/THOC2/THOC6/SRRM1/HNRNPA1/DHX9/SRSF1/DHX38/EIF4A3/FIP1L1/U2AF1/CHTOP/CPSF4/U2AF1L4/SRSF2/MAGOH/THOC7/SLU7/CPSF2/CDC40/HNRNPA3/ALYREF/SRSF10/DDX39B/SARNP/RNPS1/NUP160/TPR/NDC1/NUP133/NUP37/NUP50/AAAS/NUP188/RAE1/LUZP4/NUP93/NUP88/NUP107/NUP155/NCBP2/NUP43…	80
4	GO:0006611	protein export from nucleus	74/265	178/15996	1.30524e-86	1.14789e-84	9.94579e-85	THOC3/ZC3H11A/U2AF2/THOC1/POLDIP3/THOC5/SRSF5/PABPN1/CASC3/MAGOHB/SRSF9/SRSF3/SRSF7/SRSF4/SRSF11/CPSF3/FYTTD1/HNRNPA2B1/DDX39A/SRSF6/UPF3B/THOC2/THOC6/SRRM1/SRSF1/DHX38/EIF4A3/FIP1L1/U2AF1/CHTOP/CPSF4/U2AF1L4/SRSF2/MAGOH/THOC7/SLU7/CPSF2/CDC40/ALYREF/SRSF10/DDX39B/SARNP/RNPS1/NUP160/TPR/NDC1/NUP133/NUP37/NUP50/AAAS/NUP188/RAE1/LUZP4/NUP93/NUP88/NUP107/NUP155/NCBP2/NUP43/NUP153/NUP85/NUP214/NUP210…	74
4	GO:0015931	nucleobase-containing compound transport	78/265	230/15996	4.36104e-83	3.63344e-81	3.14817e-81	THOC3/ZC3H11A/U2AF2/THOC1/POLDIP3/THOC5/SRSF5/PABPN1/CASC3/MAGOHB/SRSF9/SRSF3/SRSF7/SRSF4/SRSF11/CPSF3/FYTTD1/HNRNPA2B1/DDX39A/SRSF6/UPF3B/THOC2/THOC6/SRRM1/HNRNPA1/DHX9/SRSF1/DHX38/EIF4A3/FIP1L1/U2AF1/CHTOP/CPSF4/U2AF1L4/SRSF2/MAGOH/THOC7/SLU7/CPSF2/CDC40/HNRNPA3/ALYREF/SRSF10/DDX39B/SARNP/RNPS1/NUP160/TPR/NDC1/NUP133/NUP37/NUP50/AAAS/NUP188/RAE1/LUZP4/NUP93/NUP88/NUP107/NUP155/NCBP2/NUP43/NUP15…	78
4	GO:0006353	DNA-templated transcription, termination	60/265	108/15996	7.91192e-80	6.26228e-78	5.42591e-78	THOC3/ZC3H11A/U2AF2/THOC1/PAPOLA/SNRPD3/POLDIP3/THOC5/SRSF5/PABPN1/CSTF1/CSTF2/CASC3/MAGOHB/SRSF9/SRSF3/SRSF7/SRSF4/SRSF11/CPSF3/DDX39A/SRSF6/UPF3B/THOC2/SNRPB/THOC6/SRRM1/DHX9/SRSF1/SNRPF/DHX38/EIF4A3/SNRPG/FIP1L1/CPSF7/U2AF1/CHTOP/CPSF4/U2AF1L4/SRSF2/MAGOH/THOC7/SLU7/PCF11/CPSF2/NUDT21/CDC40/CLP1/CSTF3/SNRPE/ALYREF/DDX39B/SARNP/RNPS1/NCBP2/NCBP1/POLR2E/POLR2F/POLR2K/POLR2L	60
4	GO:0006913	nucleocytoplasmic transport	91/265	461/15996	6.03298e-74	4.54772e-72	3.94034e-72	THOC3/ZC3H11A/U2AF2/THOC1/CHERP/RBM22/SNRPD3/POLDIP3/THOC5/SRSF5/PABPN1/CASC3/MAGOHB/SRSF9/SRSF3/SRSF7/SRSF4/SRSF11/CPSF3/FYTTD1/HNRNPA2B1/DDX39A/SRSF6/UPF3B/THOC2/SNRPD2/SNRPB/THOC6/SRRM1/HNRNPA1/DHX9/SRSF1/SNRPF/DHX38/EIF4A3/SNRPG/FIP1L1/U2AF1/CHTOP/CPSF4/U2AF1L4/SRSF2/MAGOH/THOC7/SLU7/CPSF2/SNRPD1/CDC40/SNRPE/ALYREF/SRSF10/DDX39B/SARNP/RNPS1/NUP160/TPR/NDC1/DDX20/NUP133/NUP37/GEMIN5/GEMIN2/NUP…	91
4	GO:0051169	nuclear transport	91/265	467/15996	2.08786e-73	1.50231e-71	1.30166e-71	THOC3/ZC3H11A/U2AF2/THOC1/CHERP/RBM22/SNRPD3/POLDIP3/THOC5/SRSF5/PABPN1/CASC3/MAGOHB/SRSF9/SRSF3/SRSF7/SRSF4/SRSF11/CPSF3/FYTTD1/HNRNPA2B1/DDX39A/SRSF6/UPF3B/THOC2/SNRPD2/SNRPB/THOC6/SRRM1/HNRNPA1/DHX9/SRSF1/SNRPF/DHX38/EIF4A3/SNRPG/FIP1L1/U2AF1/CHTOP/CPSF4/U2AF1L4/SRSF2/MAGOH/THOC7/SLU7/CPSF2/SNRPD1/CDC40/SNRPE/ALYREF/SRSF10/DDX39B/SARNP/RNPS1/NUP160/TPR/NDC1/DDX20/NUP133/NUP37/GEMIN5/GEMIN2/NUP…	91
4	GO:0031124	mRNA 3'-end processing	52/265	90/15996	2.72666e-70	1.87665e-68	1.62601e-68	THOC3/ZC3H11A/U2AF2/SNRPA/THOC1/PAPOLA/POLDIP3/THOC5/SRSF5/PABPN1/CSTF1/CSTF2/CASC3/MAGOHB/SRSF9/SRSF3/SRSF7/SRSF4/SRSF11/CPSF3/DDX39A/SRSF6/UPF3B/THOC2/THOC6/SRRM1/SRSF1/DHX38/EIF4A3/FIP1L1/CPSF7/U2AF1/CHTOP/CPSF4/U2AF1L4/SRSF2/MAGOH/THOC7/SLU7/PCF11/CPSF2/NUDT21/CDC40/CLP1/CSTF3/ALYREF/DDX39B/SARNP/RNPS1/NCBP2/NCBP1/POLR2D	52
4	GO:0031123	RNA 3'-end processing	53/265	118/15996	9.64937e-64	6.36456e-62	5.51453e-62	THOC3/ZC3H11A/U2AF2/SNRPA/THOC1/PAPOLA/POLDIP3/THOC5/SRSF5/PABPN1/CSTF1/CSTF2/CASC3/MAGOHB/SRSF9/SRSF3/SRSF7/SRSF4/SRSF11/CPSF3/DDX39A/SRSF6/UPF3B/THOC2/THOC6/SRRM1/SRSF1/DHX38/EIF4A3/FIP1L1/CPSF7/U2AF1/CHTOP/CPSF4/U2AF1L4/SRSF2/MAGOH/THOC7/SLU7/PCF11/CPSF2/NUDT21/CDC40/CLP1/CSTF3/ALYREF/DDX39B/SARNP/RNPS1/USB1/NCBP2/NCBP1/POLR2D	53
4	GO:0022618	ribonucleoprotein complex assembly	59/265	204/15996	1.62379e-57	1.02818e-55	8.9086e-56	RBM5/GCFC2/LUC7L/XAB2/RBM22/SF3A1/SNRPD3/SNU13/SRSF5/PRPF6/CRNKL1/SF3A2/PRPF19/SRSF9/SF3B1/PRPF3/SRSF6/SNRPC/SNRPD2/SNRPB/LSM4/DHX9/SRSF1/SNRPF/TXNL4A/SNRPG/SNRNP200/RBMX/SLU7/SNRPD1/SF1/USP39/CD2BP2/LSM3/CLP1/DDX23/SART1/SNRPE/SF3A3/SRSF10/DDX39B/DDX20/GEMIN5/GEMIN2/SNW1/PRPF31/NCBP1/GEMIN7/ZRSR2/PRPF8/ISY1/YTHDC1/SRPK1/SRPK2/POLR2D/LUC7L2/CLNS1A/WDR77/GEMIN4	59
4	GO:0071826	ribonucleoprotein complex subunit organization	60/265	215/15996	1.82394e-57	1.1105e-55	9.62186e-56	RBM5/GCFC2/LUC7L/XAB2/RBM22/SF3A1/SNRPD3/SNU13/SRSF5/PRPF6/CRNKL1/SF3A2/PRPF19/SRSF9/SF3B1/PRPF3/SRSF6/SNRPC/SNRPD2/SNRPB/LSM4/DHX9/SRSF1/SNRPF/TXNL4A/SNRPG/SNRNP200/RBMX/SLU7/SNRPD1/SF1/USP39/CD2BP2/LSM3/CLP1/DDX23/SART1/SNRPE/SF3A3/SRSF10/DDX39B/DDX20/GEMIN5/GEMIN2/TFIP11/SNW1/PRPF31/NCBP1/GEMIN7/ZRSR2/PRPF8/ISY1/YTHDC1/SRPK1/SRPK2/POLR2D/LUC7L2/CLNS1A/WDR77/GEMIN4	60
4	GO:0000245	spliceosomal complex assembly	38/265	57/15996	6.73378e-55	3.94799e-53	3.42071e-53	RBM5/GCFC2/LUC7L/SF3A1/SNRPD3/SRSF5/PRPF6/CRNKL1/SF3A2/PRPF19/SRSF9/SF3B1/SRSF6/SNRPC/SNRPD2/LSM4/SRSF1/TXNL4A/SNRPG/SNRNP200/RBMX/SLU7/SNRPD1/SF1/USP39/DDX23/SNRPE/SF3A3/SRSF10/DDX39B/GEMIN2/NCBP1/ZRSR2/ISY1/YTHDC1/SRPK1/SRPK2/LUC7L2	38
4	GO:0043484	regulation of RNA splicing	45/265	116/15996	1.87989e-50	1.06281e-48	9.20863e-49	RBM5/PTBP1/U2AF2/RBM22/SF3A1/SRSF5/PQBP1/SNRNP70/DDX5/PRPF19/SRSF9/SRSF3/SRSF7/SRSF4/HNRNPA2B1/SRSF6/RBM17/HNRNPA1/SRSF1/TRA2B/EIF4A3/SF3B4/RBMX/SRSF2/MAGOH/CWC22/HNRNPK/HNRNPH1/HNRNPF/SRSF10/RNPS1/SNW1/RBM25/NCBP1/RBM10/THRAP3/YTHDC1/SRPK1/RBFOX2/NUP98/SRPK2/HNRNPU/CLK2/CLK3/JMJD6	45
4	GO:0050684	regulation of mRNA processing	42/265	112/15996	2.45954e-46	1.34257e-44	1.16326e-44	RBM5/PTBP1/U2AF2/SNRPA/PAPOLA/SF3A1/PABPN1/SNRNP70/DDX5/PRPF19/SRSF9/SRSF3/SRSF7/SRSF4/HNRNPA2B1/SRSF6/HNRNPA1/DHX9/TRA2B/EIF4A3/SF3B4/RBMX/CPSF4/SRSF2/MAGOH/CWC22/HNRNPK/SRSF10/RNPS1/SNW1/NCBP2/RBM25/NCBP1/RBM10/THRAP3/YTHDC1/SRPK1/RBFOX2/NUP98/SRPK2/HNRNPU/JMJD6	42
4	GO:0035194	posttranscriptional gene silencing by RNA	45/265	142/15996	9.25925e-46	4.8858e-44	4.23326e-44	DDX5/HNRNPA2B1/DHX9/CLP1/NUP160/TPR/NDC1/NUP133/NUP37/NUP50/AAAS/NUP188/RAE1/NUP93/NUP88/NUP107/NUP155/NUP43/NUP153/NUP85/NUP214/NUP210/NUPL2/NCBP1/NUP54/RANBP2/NUP205/NUP35/SNIP1/NUP62/POLR2J/POLR2B/SEH1L/POLR2E/POLR2F/POLR2C/POLR2I/NUP98/NUP58/POLR2D/POLR2K/METTL3/POLR2G/POLR2L/SRRT	45
5	GO:0048193	Golgi vesicle transport	149/226	332/15996	4.32584e-207	7.83841e-204	6.36125e-204	ARF5/TRAPPC6A/ANK1/USE1/GOLGA5/KIF26A/KIF2A/SPTB/NSF/LMAN1/KIFAP3/DYNC1I2/KIF22/KIF3C/CD59/TMED2/ZW10/DYNLL1/KIF16B/KIF4A/SCFD1/ARCN1/KDELR3/SEC23A/CTSZ/ARFGAP1/SEC23B/KIF3B/COG4/STX4/DCTN6/NAPA/KDELR1/COPE/BET1/YKT6/SEC23IP/GBF1/GOSR2/GOSR1/FOLR1/COPZ1/SEC24A/BNIP1/COL7A1/TFG/GORASP1/LMAN2L/SPTBN1/SEC22A/KIF18A/COPA/KLC1/COPB1/KIF1C/KIF3A/DCTN4/COG6/NAPG/ARF3/TMED7/RINT1/DYNC1LI2/COG2/STX6/COG3/…	149
5	GO:0006888	ER to Golgi vesicle-mediated transport	107/226	180/15996	2.29334e-160	2.07776e-157	1.68621e-157	TRAPPC6A/ANK1/SPTB/NSF/LMAN1/DYNC1I2/CD59/TMED2/ZW10/DYNLL1/SCFD1/ARCN1/SEC23A/CTSZ/ARFGAP1/SEC23B/COG4/DCTN6/NAPA/KDELR1/COPE/BET1/YKT6/SEC23IP/GBF1/GOSR2/GOSR1/FOLR1/COPZ1/SEC24A/COL7A1/TFG/GORASP1/LMAN2L/SPTBN1/SEC22A/COPA/COPB1/DCTN4/COG6/TMED7/RINT1/DYNC1LI2/COG2/COG3/DCTN3/SPTBN5/RAB1A/ACTR1A/SEC31A/SEC24B/ARF1/ANK2/SEC16A/ARFGAP2/SEC24D/ANK3/DYNC1I1/COPG2/TRAPPC10/SPTBN4/STX5/COG5/TMED3/CO…	107
5	GO:0006890	retrograde vesicle-mediated transport, Golgi to ER	64/226	82/15996	1.12489e-105	6.79431e-103	5.51392e-103	ARF5/USE1/KIF26A/KIF2A/NSF/KIFAP3/KIF22/KIF3C/TMED2/ZW10/KIF4A/SCFD1/ARCN1/KDELR3/ARFGAP1/KIF3B/COG4/NAPA/KDELR1/COPE/GBF1/COPZ1/BNIP1/KIF18A/COPA/KLC1/COPB1/KIF1C/KIF3A/ARF3/TMED7/RINT1/COG3/KDELR2/KIF23/RAB1A/KIF11/CENPE/KIF2B/KIF2C/SURF4/ARFGAP2/NBAS/RAB6B/KIF5A/COPG2/RACGAP1/KIF15/TMED3/ARF4/COG7/STX18/TMED10/RAB1B/KLC2/RAB6A/BET1L/COPG1/COPB2/TMED9/KIF4B/ARFGAP3/TMEM115/LMAN2	64
5	GO:0048199	vesicle targeting, to, from or within Golgi	49/226	69/15996	8.18963e-77	3.39381e-74	2.75424e-74	TRAPPC6A/NSF/LMAN1/CD59/TMED2/SCFD1/SEC23A/CTSZ/NAPA/BET1/SEC23IP/GBF1/GOSR2/GOSR1/FOLR1/SEC24A/COL7A1/TFG/GORASP1/RAB1A/SEC31A/SEC24B/SEC16A/SEC24D/TRAPPC10/STX5/GOLGA2/TRAPPC2L/TMED10/RAB1B/SEC24C/MCFD2/TRAPPC5/TMED9/TRAPPC2/CNIH1/CTSC/CNIH3/SAR1B/GRIA1/TGFA/TRAPPC9/TRAPPC4/TRAPPC3/SEC16B/SEC13/TRAPPC1/CNIH2/TRAPPC6B	49
5	GO:0019886	antigen processing and presentation of exogenous peptide antigen via MHC class II	54/226	95/15996	1.21266e-76	3.39381e-74	2.75424e-74	KIF26A/KIF2A/KIFAP3/DYNC1I2/KIF22/KIF3C/DYNLL1/KIF4A/SEC23A/KIF3B/DCTN6/SEC24A/ACTR1B/KIF18A/KLC1/KIF3A/DCTN4/DYNC1LI2/DCTN3/KIF23/ACTR1A/KIF11/SEC31A/CENPE/SEC24B/KIF2B/KIF2C/ARF1/SEC24D/KIF5A/DYNC1I1/RACGAP1/KIF15/DCTN5/RILP/SPTBN2/KLC2/DCTN2/SEC24C/HLA-DRB1/DYNC1H1/HLA-DRB5/HLA-DRA/DCTN1/HLA-DPB1/KIF4B/HLA-DPA1/HLA-DQA1/HLA-DQA2/SAR1B/CD74/OSBPL1A/SEC13/HLA-DMA	54
5	GO:0006901	vesicle coating	48/226	65/15996	1.22369e-76	3.39381e-74	2.75424e-74	TRAPPC6A/NSF/LMAN1/CD59/TMED2/SCFD1/SEC23A/CTSZ/NAPA/BET1/SEC23IP/GBF1/GOSR2/FOLR1/SEC24A/COL7A1/TFG/GORASP1/RAB1A/SEC31A/SEC24B/SEC16A/SEC24D/TRAPPC10/STX5/GOLGA2/TRAPPC2L/TMED10/RAB1B/SEC24C/MCFD2/TRAPPC5/TMED9/TRAPPC2/CNIH1/CTSC/CNIH3/SAR1B/GRIA1/TGFA/TRAPPC9/TRAPPC4/TRAPPC3/SEC16B/SEC13/TRAPPC1/CNIH2/TRAPPC6B	48
5	GO:0006903	vesicle targeting	52/226	84/15996	1.31107e-76	3.39381e-74	2.75424e-74	TRAPPC6A/NSF/LMAN1/CD59/TMED2/SCFD1/SNAP29/SEC23A/CTSZ/NAPA/BET1/YKT6/SEC23IP/GBF1/GOSR2/GOSR1/FOLR1/SEC24A/COL7A1/TFG/GORASP1/RAB1A/SEC31A/SEC24B/SEC16A/SEC24D/TRAPPC10/STX5/GOLGA2/TRAPPC2L/TMED10/RAB1B/SEC24C/MCFD2/TRAPPC5/TMED9/TRAPPC2/SNAP23/CNIH1/CTSC/CNIH3/SAR1B/GRIA1/TGFA/TRAPPC9/TRAPPC4/TRAPPC3/SEC16B/SEC13/TRAPPC1/CNIH2/TRAPPC6B	52
5	GO:0002495	antigen processing and presentation of peptide antigen via MHC class II	54/226	98/15996	1.34874e-75	3.05489e-73	2.47919e-73	KIF26A/KIF2A/KIFAP3/DYNC1I2/KIF22/KIF3C/DYNLL1/KIF4A/SEC23A/KIF3B/DCTN6/SEC24A/ACTR1B/KIF18A/KLC1/KIF3A/DCTN4/DYNC1LI2/DCTN3/KIF23/ACTR1A/KIF11/SEC31A/CENPE/SEC24B/KIF2B/KIF2C/ARF1/SEC24D/KIF5A/DYNC1I1/RACGAP1/KIF15/DCTN5/RILP/SPTBN2/KLC2/DCTN2/SEC24C/HLA-DRB1/DYNC1H1/HLA-DRB5/HLA-DRA/DCTN1/HLA-DPB1/KIF4B/HLA-DPA1/HLA-DQA1/HLA-DQA2/SAR1B/CD74/OSBPL1A/SEC13/HLA-DMA	54
5	GO:0002504	antigen processing and presentation of peptide or polysaccharide antigen via MHC class II	54/226	99/15996	2.93571e-75	5.91057e-73	4.79671e-73	KIF26A/KIF2A/KIFAP3/DYNC1I2/KIF22/KIF3C/DYNLL1/KIF4A/SEC23A/KIF3B/DCTN6/SEC24A/ACTR1B/KIF18A/KLC1/KIF3A/DCTN4/DYNC1LI2/DCTN3/KIF23/ACTR1A/KIF11/SEC31A/CENPE/SEC24B/KIF2B/KIF2C/ARF1/SEC24D/KIF5A/DYNC1I1/RACGAP1/KIF15/DCTN5/RILP/SPTBN2/KLC2/DCTN2/SEC24C/HLA-DRB1/DYNC1H1/HLA-DRB5/HLA-DRA/DCTN1/HLA-DPB1/KIF4B/HLA-DPA1/HLA-DQA1/HLA-DQA2/SAR1B/CD74/OSBPL1A/SEC13/HLA-DMA	54
5	GO:0048207	vesicle targeting, rough ER to cis-Golgi	46/226	63/15996	5.2294e-73	8.61424e-71	6.99088e-71	TRAPPC6A/NSF/LMAN1/CD59/TMED2/SCFD1/SEC23A/CTSZ/NAPA/BET1/SEC23IP/GOSR2/FOLR1/SEC24A/COL7A1/TFG/GORASP1/RAB1A/SEC31A/SEC24B/SEC16A/SEC24D/TRAPPC10/STX5/GOLGA2/TRAPPC2L/TMED10/RAB1B/SEC24C/MCFD2/TRAPPC5/TRAPPC2/CNIH1/CTSC/CNIH3/SAR1B/GRIA1/TGFA/TRAPPC9/TRAPPC4/TRAPPC3/SEC16B/SEC13/TRAPPC1/CNIH2/TRAPPC6B	46
5	GO:0048208	COPII vesicle coating	46/226	63/15996	5.2294e-73	8.61424e-71	6.99088e-71	TRAPPC6A/NSF/LMAN1/CD59/TMED2/SCFD1/SEC23A/CTSZ/NAPA/BET1/SEC23IP/GOSR2/FOLR1/SEC24A/COL7A1/TFG/GORASP1/RAB1A/SEC31A/SEC24B/SEC16A/SEC24D/TRAPPC10/STX5/GOLGA2/TRAPPC2L/TMED10/RAB1B/SEC24C/MCFD2/TRAPPC5/TRAPPC2/CNIH1/CTSC/CNIH3/SAR1B/GRIA1/TGFA/TRAPPC9/TRAPPC4/TRAPPC3/SEC16B/SEC13/TRAPPC1/CNIH2/TRAPPC6B	46
5	GO:0051656	establishment of organelle localization	84/226	445/15996	7.61364e-73	1.14966e-70	9.33005e-71	TRAPPC6A/KIF1B/NSF/LMAN1/KIFAP3/KIF22/KIF3C/CD59/TMED2/ZW10/SCFD1/SNAP29/SEC23A/CTSZ/KIF3B/STX4/NAPA/BET1/STX1A/YKT6/SEC23IP/GBF1/GOSR2/GOSR1/FOLR1/SEC24A/COL7A1/TFG/GORASP1/KIF18A/KIF25/KIF1A/KIF3A/DCTN4/STX11/KIF23/RAB1A/SEC31A/CENPE/SEC24B/KIF2B/KIF2C/ARF1/SEC16A/SEC24D/DYNC1I1/TRAPPC10/STX5/STX3/GOLGA2/TRAPPC2L/TMED10/KIF5B/RAB1B/DCTN2/RAB6A/SEC24C/MCFD2/TRAPPC5/COPG1/TMED9/TRAPPC2/DYNC1H1/DC…	84
5	GO:0048194	Golgi vesicle budding	48/226	75/15996	1.07705e-71	1.50124e-69	1.21833e-69	TRAPPC6A/NSF/LMAN1/CD59/TMED2/SCFD1/SEC23A/CTSZ/NAPA/BET1/SEC23IP/GBF1/GOSR2/FOLR1/SEC24A/COL7A1/TFG/GORASP1/RAB1A/SEC31A/SEC24B/SEC16A/SEC24D/TRAPPC10/STX5/GOLGA2/TRAPPC2L/TMED10/RAB1B/SEC24C/MCFD2/TRAPPC5/TMED9/TRAPPC2/CNIH1/CTSC/CNIH3/SAR1B/GRIA1/TGFA/TRAPPC9/TRAPPC4/TRAPPC3/SEC16B/SEC13/TRAPPC1/CNIH2/TRAPPC6B	48
5	GO:0051650	establishment of vesicle localization	69/226	250/15996	2.0696e-71	2.67865e-69	2.17386e-69	TRAPPC6A/NSF/LMAN1/KIFAP3/CD59/TMED2/SCFD1/SNAP29/SEC23A/CTSZ/KIF3B/STX4/NAPA/BET1/STX1A/YKT6/SEC23IP/GBF1/GOSR2/GOSR1/FOLR1/SEC24A/COL7A1/TFG/GORASP1/KIF3A/STX11/KIF23/RAB1A/SEC31A/SEC24B/ARF1/SEC16A/SEC24D/DYNC1I1/TRAPPC10/STX5/STX3/GOLGA2/TRAPPC2L/TMED10/KIF5B/RAB1B/DCTN2/SEC24C/MCFD2/TRAPPC5/TMED9/TRAPPC2/DYNC1H1/DCTN1/SNAP23/CNIH1/CTSC/STX2/SNAP25/CNIH3/SAR1B/GRIA1/TGFA/TRAPPC9/TRAPPC4/TRAPP…	69
5	GO:0090114	COPII-coated vesicle budding	46/226	68/15996	1.95808e-70	2.36536e-68	1.91961e-68	TRAPPC6A/NSF/LMAN1/CD59/TMED2/SCFD1/SEC23A/CTSZ/NAPA/BET1/SEC23IP/GOSR2/FOLR1/SEC24A/COL7A1/TFG/GORASP1/RAB1A/SEC31A/SEC24B/SEC16A/SEC24D/TRAPPC10/STX5/GOLGA2/TRAPPC2L/TMED10/RAB1B/SEC24C/MCFD2/TRAPPC5/TRAPPC2/CNIH1/CTSC/CNIH3/SAR1B/GRIA1/TGFA/TRAPPC9/TRAPPC4/TRAPPC3/SEC16B/SEC13/TRAPPC1/CNIH2/TRAPPC6B	46
5	GO:0006900	vesicle budding from membrane	50/226	90/15996	3.78906e-70	4.29111e-68	3.48244e-68	TRAPPC6A/NSF/LMAN1/CD59/TMED2/SCFD1/SEC23A/CTSZ/NAPA/BET1/SEC23IP/GBF1/GOSR2/FOLR1/SEC24A/COL7A1/TFG/GORASP1/RAB1A/SEC31A/SEC24B/ARF1/SEC16A/SEC24D/TRAPPC10/STX5/GOLGA2/TRAPPC2L/RILP/TMED10/RAB1B/SEC24C/MCFD2/TRAPPC5/TMED9/TRAPPC2/CNIH1/CTSC/CNIH3/SAR1B/GRIA1/TGFA/TRAPPC9/TRAPPC4/TRAPPC3/SEC16B/SEC13/TRAPPC1/CNIH2/TRAPPC6B	50
5	GO:0051648	vesicle localization	69/226	264/15996	1.42236e-69	1.51607e-67	1.23036e-67	TRAPPC6A/NSF/LMAN1/KIFAP3/CD59/TMED2/SCFD1/SNAP29/SEC23A/CTSZ/KIF3B/STX4/NAPA/BET1/STX1A/YKT6/SEC23IP/GBF1/GOSR2/GOSR1/FOLR1/SEC24A/COL7A1/TFG/GORASP1/KIF3A/STX11/KIF23/RAB1A/SEC31A/SEC24B/ARF1/SEC16A/SEC24D/DYNC1I1/TRAPPC10/STX5/STX3/GOLGA2/TRAPPC2L/TMED10/KIF5B/RAB1B/DCTN2/SEC24C/MCFD2/TRAPPC5/TMED9/TRAPPC2/DYNC1H1/DCTN1/SNAP23/CNIH1/CTSC/STX2/SNAP25/CNIH3/SAR1B/GRIA1/TGFA/TRAPPC9/TRAPPC4/TRAPP…	69
5	GO:0016050	vesicle organization	74/226	373/15996	3.05752e-65	3.0779e-63	2.49787e-63	TRAPPC6A/NSF/LMAN1/STX7/CD59/TMED2/SCFD1/SNAP29/SEC23A/CTSZ/STX4/NAPA/BET1/STX1A/YKT6/SEC23IP/GBF1/GOSR2/GOSR1/FOLR1/SEC24A/COL7A1/TFG/GORASP1/STX12/SEC22A/STX11/STX6/RAB1A/SEC31A/SEC24B/ARF1/SEC16A/SEC24D/TRAPPC10/STX5/STX3/GOLGA2/TRAPPC2L/RILP/STX8/TMED10/KIF5B/RAB1B/SEC24C/MCFD2/TRAPPC5/TMED9/TRAPPC2/SNAP23/SEC22C/CNIH1/CTSC/STX2/STX16/SNAP25/STX17/CNIH3/VTI1A/SAR1B/GRIA1/TGFA/TRAPPC9/TRAPPC4/…	74
5	GO:0002478	antigen processing and presentation of exogenous peptide antigen	55/226	170/15996	8.71833e-61	8.31453e-59	6.74765e-59	KIF26A/KIF2A/KIFAP3/DYNC1I2/KIF22/KIF3C/DYNLL1/KIF4A/SEC23A/KIF3B/DCTN6/SEC24A/ACTR1B/KIF18A/KLC1/KIF3A/DCTN4/DYNC1LI2/DCTN3/KIF23/ACTR1A/KIF11/SEC31A/CENPE/SEC24B/KIF2B/KIF2C/ARF1/SEC24D/KIF5A/DYNC1I1/RACGAP1/KIF15/DCTN5/RILP/SPTBN2/KLC2/DCTN2/SEC24C/HLA-DRB1/DYNC1H1/HLA-DRB5/HLA-DRA/DCTN1/HLA-DPB1/KIF4B/HLA-DPA1/HLA-DQA1/HLA-DQA2/SNAP23/SAR1B/CD74/OSBPL1A/SEC13/HLA-DMA	55
5	GO:0019884	antigen processing and presentation of exogenous antigen	55/226	177/15996	1.15679e-59	1.04805e-57	8.50548e-58	KIF26A/KIF2A/KIFAP3/DYNC1I2/KIF22/KIF3C/DYNLL1/KIF4A/SEC23A/KIF3B/DCTN6/SEC24A/ACTR1B/KIF18A/KLC1/KIF3A/DCTN4/DYNC1LI2/DCTN3/KIF23/ACTR1A/KIF11/SEC31A/CENPE/SEC24B/KIF2B/KIF2C/ARF1/SEC24D/KIF5A/DYNC1I1/RACGAP1/KIF15/DCTN5/RILP/SPTBN2/KLC2/DCTN2/SEC24C/HLA-DRB1/DYNC1H1/HLA-DRB5/HLA-DRA/DCTN1/HLA-DPB1/KIF4B/HLA-DPA1/HLA-DQA1/HLA-DQA2/SNAP23/SAR1B/CD74/OSBPL1A/SEC13/HLA-DMA	55
5	GO:0048002	antigen processing and presentation of peptide antigen	55/226	183/15996	9.60684e-59	8.28933e-57	6.72719e-57	KIF26A/KIF2A/KIFAP3/DYNC1I2/KIF22/KIF3C/DYNLL1/KIF4A/SEC23A/KIF3B/DCTN6/SEC24A/ACTR1B/KIF18A/KLC1/KIF3A/DCTN4/DYNC1LI2/DCTN3/KIF23/ACTR1A/KIF11/SEC31A/CENPE/SEC24B/KIF2B/KIF2C/ARF1/SEC24D/KIF5A/DYNC1I1/RACGAP1/KIF15/DCTN5/RILP/SPTBN2/KLC2/DCTN2/SEC24C/HLA-DRB1/DYNC1H1/HLA-DRB5/HLA-DRA/DCTN1/HLA-DPB1/KIF4B/HLA-DPA1/HLA-DQA1/HLA-DQA2/SNAP23/SAR1B/CD74/OSBPL1A/SEC13/HLA-DMA	55
5	GO:0007018	microtubule-based movement	59/226	256/15996	1.53699e-55	1.26592e-53	1.02736e-53	KIF1B/KIF26A/KIF2A/KIFAP3/DYNC1I2/KIF22/KIF3C/KIF9/DYNLL1/KIF16B/KIF4A/IFT74/KIF3B/KLC3/IFT20/KIF20A/KIF21B/WDR34/KIF18A/KIF25/KLC1/KIF1C/KIF1A/KIF3A/DYNC1LI2/KIF12/KIF23/DYNC2LI1/RAB1A/KIF11/KIF20B/CENPE/KIF21A/KIF2B/KIF2C/KIF5A/DYNC1I1/RACGAP1/KIF15/KIF6/KIF27/KIFC2/KIF5B/KLC2/RAB6A/COPG1/DYNC2H1/KIF19/DYNC1H1/KIF13B/TRAF3IP1/DCTN1/KIF4B/KIFC1/IFT57/WDR60/TTC30B/IFT122/CNIH2	59
5	GO:0019882	antigen processing and presentation	56/226	219/15996	2.10808e-55	1.6608e-53	1.34782e-53	KIF26A/KIF2A/KIFAP3/DYNC1I2/KIF22/KIF3C/DYNLL1/KIF4A/SEC23A/KIF3B/DCTN6/SEC24A/ACTR1B/KIF18A/KLC1/KIF3A/DCTN4/DYNC1LI2/DCTN3/KIF23/ACTR1A/KIF11/SEC31A/CENPE/SEC24B/KIF2B/KIF2C/ARF1/SEC24D/KIF5A/DYNC1I1/RACGAP1/KIF15/DCTN5/RILP/SPTBN2/KLC2/DCTN2/RAB6A/SEC24C/HLA-DRB1/DYNC1H1/HLA-DRB5/HLA-DRA/DCTN1/HLA-DPB1/KIF4B/HLA-DPA1/HLA-DQA1/HLA-DQA2/SNAP23/SAR1B/CD74/OSBPL1A/SEC13/HLA-DMA	56
5	GO:0006891	intra-Golgi vesicle-mediated transport	21/226	35/15996	1.0763e-30	8.12608e-29	6.59471e-29	GOLGA5/COG4/NAPA/COPE/GOSR2/GOSR1/COPZ1/COPA/COPB1/COG6/NAPG/COG2/COG3/RAB6B/COPG2/TRAPPC10/COG5/COG1/RAB6A/COPB2/VTI1A	21
5	GO:0030705	cytoskeleton-dependent intracellular transport	32/226	152/15996	1.17036e-28	8.48276e-27	6.88417e-27	KIF1B/KIFAP3/DYNC1I2/KIF3C/DYNLL1/KIF4A/IFT74/KIF3B/KLC3/IFT20/WDR34/KIF1C/KIF1A/KIF3A/KIF23/DYNC2LI1/RAB1A/KIF5A/DYNC1I1/KIF5B/RAB6A/COPG1/DYNC2H1/DYNC1H1/KIF13B/TRAF3IP1/DCTN1/IFT57/WDR60/TTC30B/IFT122/CNIH2	32
5	GO:0010970	transport along microtubule	30/226	131/15996	4.40911e-28	2.959e-26	2.40137e-26	KIF1B/KIFAP3/DYNC1I2/KIF3C/DYNLL1/KIF4A/IFT74/KIF3B/KLC3/IFT20/WDR34/KIF1A/KIF3A/KIF23/DYNC2LI1/RAB1A/KIF5A/DYNC1I1/KIF5B/RAB6A/COPG1/DYNC2H1/DYNC1H1/TRAF3IP1/DCTN1/IFT57/WDR60/TTC30B/IFT122/CNIH2	30
5	GO:0099111	microtubule-based transport	30/226	131/15996	4.40911e-28	2.959e-26	2.40137e-26	KIF1B/KIFAP3/DYNC1I2/KIF3C/DYNLL1/KIF4A/IFT74/KIF3B/KLC3/IFT20/WDR34/KIF1A/KIF3A/KIF23/DYNC2LI1/RAB1A/KIF5A/DYNC1I1/KIF5B/RAB6A/COPG1/DYNC2H1/DYNC1H1/TRAF3IP1/DCTN1/IFT57/WDR60/TTC30B/IFT122/CNIH2	30
5	GO:0007030	Golgi organization	27/226	107/15996	1.36716e-26	8.84747e-25	7.18015e-25	GOLGA5/LMAN1/TMED2/ZW10/COG4/SEC23IP/GBF1/GORASP1/COG2/STX6/COG3/SPTBN5/RAB1A/SURF4/VPS51/STX5/COG1/GOLGA2/COG7/STX18/TMED10/GOLGB1/TMED9/DYNC2H1/STX16/STX17/VTI1A	27
5	GO:0061025	membrane fusion	34/226	224/15996	1.9963e-25	1.24734e-23	1.01228e-23	NSF/STX7/SNAP29/STX4/NAPA/BET1/STX1A/YKT6/GOSR2/GOSR1/BNIP1/STX12/SEC22A/NAPB/NAPG/STX11/STX6/STX5/STX3/STX18/STX8/KIF5B/BET1L/SNAP23/SEC22C/STX2/STX16/SNAP25/STX17/VTI1A/STX1B/STX10/VAMP5/TSNARE1	34
5	GO:0048278	vesicle docking	21/226	58/15996	1.16769e-24	7.05287e-23	5.72375e-23	STX7/SCFD1/STX4/STX1A/YKT6/STX12/STX11/STX6/STX5/STX3/STX8/STX2/STX16/SNAP25/VPS45/STX17/STXBP2/STX1B/STX10/STXBP3/TSNARE1	21
6	GO:0007187	G-protein coupled receptor signaling pathway, coupled to cyclic nucleotide second messenger	67/164	176/15996	1.63754e-91	3.23415e-88	2.23223e-88	GNAI3/DRD4/ADCY2/OPRK1/HRH3/OPRM1/GRM6/GNAI2/OPRD1/CNR1/ADCY7/NPY/GRM4/OPRL1/NPBWR2/S1PR4/GNAI1/GALR3/ADCY4/SSTR4/MTNR1B/HTR1B/ADCY3/SSTR1/DRD2/ADRA2A/DRD3/ADCY8/HTR5A/SSTR5/ADCY9/ADORA1/CCR1/GRM2/NPY1R/ADCY1/GPER1/GALR1/MTNR1A/HTR1E/P2RY12/S1PR1/FPR1/RXFP4/ADCY5/ADCY6/HTR1A/HTR1F/GRM8/SSTR2/CHRM4/AGTR2/CHRM2/RXFP3/GALR2/PTGDR2/CCR3/NPBWR1/ADRA2C/NPY2R/CNR2/GRM7/GRM3/GABBR1/S1PR3/GNAT3/CORT	67
6	GO:0007188	adenylate cyclase-modulating G-protein coupled receptor signaling pathway	55/164	150/15996	3.44639e-73	3.40331e-70	2.34899e-70	GNAI3/DRD4/ADCY2/OPRK1/OPRM1/GRM6/GNAI2/OPRD1/CNR1/ADCY7/GRM4/OPRL1/S1PR4/GNAI1/GALR3/ADCY4/HTR1B/ADCY3/DRD2/ADRA2A/DRD3/ADCY8/HTR5A/ADCY9/ADORA1/GRM2/NPY1R/ADCY1/GPER1/GALR1/HTR1E/P2RY12/S1PR1/FPR1/RXFP4/ADCY5/ADCY6/HTR1A/HTR1F/GRM8/SSTR2/CHRM4/CHRM2/RXFP3/GALR2/PTGDR2/CCR3/ADRA2C/NPY2R/GRM7/GRM3/GABBR1/S1PR3/GNAT3/CORT	55
6	GO:0007193	adenylate cyclase-inhibiting G-protein coupled receptor signaling pathway	44/164	72/15996	3.38106e-71	2.22586e-68	1.5363e-68	GNAI3/DRD4/ADCY2/OPRK1/OPRM1/GRM6/GNAI2/OPRD1/ADCY7/GRM4/OPRL1/GNAI1/ADCY4/HTR1B/ADCY3/DRD2/ADRA2A/DRD3/ADCY8/HTR5A/ADCY9/ADORA1/GRM2/NPY1R/ADCY1/HTR1E/P2RY12/S1PR1/ADCY5/ADCY6/HTR1A/HTR1F/GRM8/SSTR2/CHRM4/CHRM2/PTGDR2/NPY2R/GRM7/GRM3/GABBR1/S1PR3/GNAT3/CORT	44
6	GO:0030814	regulation of cAMP metabolic process	40/164	139/15996	9.39501e-48	4.2641e-45	2.94311e-45	GNAI3/DRD4/ADCY2/HRH3/OPRM1/GNAI2/ADCY7/CCR2/OPRL1/GALR3/ADCY4/SSTR4/HRH4/HTR1B/GABBR2/ADCY3/CXCL9/DRD2/ADRA2A/DRD3/ADCY8/ADCY9/OXER1/PF4/GRM2/ADCY1/GPER1/GALR1/HTR1E/CXCL10/CXCL11/ADCY5/ADCY6/GRM8/P2RY13/GALR2/NPY2R/GRM7/GRM3/GABBR1	40
6	GO:0070098	chemokine-mediated signaling pathway	34/164	79/15996	1.07952e-47	4.2641e-45	2.94311e-45	CXCL2/CXCL12/CCR6/CCL20/CCR2/CXCR4/CXCL6/CCR7/CCL25/CCL21/CXCL9/ACKR3/CXCL13/CXCR5/CCR5/CXCR1/CXCL3/CXCL5/PPBP/PF4/CXCL1/CCR1/CXCL10/CXCL11/CXCL8/CXCR6/CCL19/CCR9/CCR8/CXCR2/CCR3/CCR4/CCR10/CXCR3	34
6	GO:0030799	regulation of cyclic nucleotide metabolic process	41/164	163/15996	2.96198e-46	9.74987e-44	6.72942e-44	GNAI3/DRD4/ADCY2/HRH3/OPRM1/GNAI2/ADCY7/CCR2/OPRL1/GALR3/ADCY4/SSTR4/HRH4/HTR1B/GABBR2/ADCY3/CXCL9/DRD2/ADRA2A/DRD3/ADCY8/ADCY9/OXER1/PF4/GRM2/ADCY1/GPER1/GALR1/MTNR1A/HTR1E/CXCL10/CXCL11/ADCY5/ADCY6/GRM8/P2RY13/GALR2/NPY2R/GRM7/GRM3/GABBR1	41
6	GO:0046058	cAMP metabolic process	40/164	155/15996	1.32078e-45	3.72649e-43	2.57205e-43	GNAI3/DRD4/ADCY2/HRH3/OPRM1/GNAI2/ADCY7/CCR2/OPRL1/GALR3/ADCY4/SSTR4/HRH4/HTR1B/GABBR2/ADCY3/CXCL9/DRD2/ADRA2A/DRD3/ADCY8/ADCY9/OXER1/PF4/GRM2/ADCY1/GPER1/GALR1/HTR1E/CXCL10/CXCL11/ADCY5/ADCY6/GRM8/P2RY13/GALR2/NPY2R/GRM7/GRM3/GABBR1	40
6	GO:0009187	cyclic nucleotide metabolic process	41/164	195/15996	9.5944e-43	2.36862e-40	1.63483e-40	GNAI3/DRD4/ADCY2/HRH3/OPRM1/GNAI2/ADCY7/CCR2/OPRL1/GALR3/ADCY4/SSTR4/HRH4/HTR1B/GABBR2/ADCY3/CXCL9/DRD2/ADRA2A/DRD3/ADCY8/ADCY9/OXER1/PF4/GRM2/ADCY1/GPER1/GALR1/MTNR1A/HTR1E/CXCL10/CXCL11/ADCY5/ADCY6/GRM8/P2RY13/GALR2/NPY2R/GRM7/GRM3/GABBR1	41
6	GO:0030817	regulation of cAMP biosynthetic process	34/164	122/15996	5.45469e-40	1.197e-37	8.26178e-38	GNAI3/DRD4/ADCY2/HRH3/OPRM1/GNAI2/ADCY7/CCR2/OPRL1/GALR3/ADCY4/HRH4/HTR1B/GABBR2/ADCY3/DRD2/ADRA2A/DRD3/ADCY8/ADCY9/OXER1/GRM2/ADCY1/GPER1/GALR1/ADCY5/ADCY6/GRM8/P2RY13/GALR2/NPY2R/GRM7/GRM3/GABBR1	34
6	GO:0006171	cAMP biosynthetic process	34/164	125/15996	1.39294e-39	2.75106e-37	1.8988e-37	GNAI3/DRD4/ADCY2/HRH3/OPRM1/GNAI2/ADCY7/CCR2/OPRL1/GALR3/ADCY4/HRH4/HTR1B/GABBR2/ADCY3/DRD2/ADRA2A/DRD3/ADCY8/ADCY9/OXER1/GRM2/ADCY1/GPER1/GALR1/ADCY5/ADCY6/GRM8/P2RY13/GALR2/NPY2R/GRM7/GRM3/GABBR1	34
6	GO:0030802	regulation of cyclic nucleotide biosynthetic process	35/164	141/15996	3.43907e-39	6.17469e-37	4.26181e-37	GNAI3/DRD4/ADCY2/HRH3/OPRM1/GNAI2/ADCY7/CCR2/OPRL1/GALR3/ADCY4/HRH4/HTR1B/GABBR2/ADCY3/DRD2/ADRA2A/DRD3/ADCY8/ADCY9/OXER1/GRM2/ADCY1/GPER1/GALR1/MTNR1A/ADCY5/ADCY6/GRM8/P2RY13/GALR2/NPY2R/GRM7/GRM3/GABBR1	35
6	GO:0030815	negative regulation of cAMP metabolic process	25/164	45/15996	7.40841e-39	1.2193e-36	8.4157e-37	GNAI3/DRD4/HRH3/OPRM1/GNAI2/CCR2/OPRL1/GALR3/SSTR4/HRH4/HTR1B/GABBR2/DRD2/ADRA2A/DRD3/GRM2/GALR1/HTR1E/GRM8/P2RY13/GALR2/NPY2R/GRM7/GRM3/GABBR1	25
6	GO:0030800	negative regulation of cyclic nucleotide metabolic process	25/164	47/15996	3.40904e-38	5.17912e-36	3.57466e-36	GNAI3/DRD4/HRH3/OPRM1/GNAI2/CCR2/OPRL1/GALR3/SSTR4/HRH4/HTR1B/GABBR2/DRD2/ADRA2A/DRD3/GRM2/GALR1/HTR1E/GRM8/P2RY13/GALR2/NPY2R/GRM7/GRM3/GABBR1	25
6	GO:1900371	regulation of purine nucleotide biosynthetic process	35/164	151/15996	4.8776e-38	6.8809e-36	4.74924e-36	GNAI3/DRD4/ADCY2/HRH3/OPRM1/GNAI2/ADCY7/CCR2/OPRL1/GALR3/ADCY4/HRH4/HTR1B/GABBR2/ADCY3/DRD2/ADRA2A/DRD3/ADCY8/ADCY9/OXER1/GRM2/ADCY1/GPER1/GALR1/MTNR1A/ADCY5/ADCY6/GRM8/P2RY13/GALR2/NPY2R/GRM7/GRM3/GABBR1	35
6	GO:0030808	regulation of nucleotide biosynthetic process	35/164	152/15996	6.2866e-38	8.27735e-36	5.71308e-36	GNAI3/DRD4/ADCY2/HRH3/OPRM1/GNAI2/ADCY7/CCR2/OPRL1/GALR3/ADCY4/HRH4/HTR1B/GABBR2/ADCY3/DRD2/ADRA2A/DRD3/ADCY8/ADCY9/OXER1/GRM2/ADCY1/GPER1/GALR1/MTNR1A/ADCY5/ADCY6/GRM8/P2RY13/GALR2/NPY2R/GRM7/GRM3/GABBR1	35
6	GO:1900542	regulation of purine nucleotide metabolic process	41/164	254/15996	9.50081e-38	1.17276e-35	8.09444e-36	GNAI3/DRD4/ADCY2/HRH3/OPRM1/GNAI2/ADCY7/CCR2/OPRL1/GALR3/ADCY4/SSTR4/HRH4/HTR1B/GABBR2/ADCY3/CXCL9/DRD2/ADRA2A/DRD3/ADCY8/ADCY9/OXER1/PF4/GRM2/ADCY1/GPER1/GALR1/MTNR1A/HTR1E/CXCL10/CXCL11/ADCY5/ADCY6/GRM8/P2RY13/GALR2/NPY2R/GRM7/GRM3/GABBR1	41
6	GO:0052652	cyclic purine nucleotide metabolic process	35/164	155/15996	1.33047e-37	1.54569e-35	1.06684e-35	GNAI3/DRD4/ADCY2/HRH3/OPRM1/GNAI2/ADCY7/CCR2/OPRL1/GALR3/ADCY4/HRH4/HTR1B/GABBR2/ADCY3/DRD2/ADRA2A/DRD3/ADCY8/ADCY9/OXER1/GRM2/ADCY1/GPER1/GALR1/MTNR1A/ADCY5/ADCY6/GRM8/P2RY13/GALR2/NPY2R/GRM7/GRM3/GABBR1	35
6	GO:0009190	cyclic nucleotide biosynthetic process	35/164	156/15996	1.70175e-37	1.86719e-35	1.28875e-35	GNAI3/DRD4/ADCY2/HRH3/OPRM1/GNAI2/ADCY7/CCR2/OPRL1/GALR3/ADCY4/HRH4/HTR1B/GABBR2/ADCY3/DRD2/ADRA2A/DRD3/ADCY8/ADCY9/OXER1/GRM2/ADCY1/GPER1/GALR1/MTNR1A/ADCY5/ADCY6/GRM8/P2RY13/GALR2/NPY2R/GRM7/GRM3/GABBR1	35
6	GO:0006140	regulation of nucleotide metabolic process	41/164	261/15996	3.0246e-37	3.14399e-35	2.17e-35	GNAI3/DRD4/ADCY2/HRH3/OPRM1/GNAI2/ADCY7/CCR2/OPRL1/GALR3/ADCY4/SSTR4/HRH4/HTR1B/GABBR2/ADCY3/CXCL9/DRD2/ADRA2A/DRD3/ADCY8/ADCY9/OXER1/PF4/GRM2/ADCY1/GPER1/GALR1/MTNR1A/HTR1E/CXCL10/CXCL11/ADCY5/ADCY6/GRM8/P2RY13/GALR2/NPY2R/GRM7/GRM3/GABBR1	41
6	GO:0045761	regulation of adenylate cyclase activity	28/164	75/15996	3.80601e-37	3.75843e-35	2.59409e-35	GNAI3/DRD4/ADCY2/HRH3/OPRM1/GNAI2/ADCY7/CCR2/GALR3/ADCY4/HRH4/GABBR2/ADCY3/DRD2/ADRA2A/DRD3/ADCY8/ADCY9/GRM2/ADCY1/GPER1/GALR1/ADCY5/ADCY6/P2RY13/GALR2/GRM3/GABBR1	28
6	GO:0031279	regulation of cyclase activity	29/164	90/15996	3.0468e-36	2.86544e-34	1.97774e-34	GNAI3/DRD4/ADCY2/HRH3/OPRM1/GNAI2/ADCY7/CCR2/GALR3/ADCY4/HRH4/GABBR2/ADCY3/DRD2/ADRA2A/DRD3/ADCY8/ADCY9/GRM2/ADCY1/GPER1/GALR1/ADCY5/ADCY6/P2RY13/GALR2/GRM7/GRM3/GABBR1	29
6	GO:0030818	negative regulation of cAMP biosynthetic process	23/164	41/15996	6.19819e-36	5.56429e-34	3.84051e-34	GNAI3/DRD4/HRH3/OPRM1/GNAI2/CCR2/OPRL1/GALR3/HRH4/HTR1B/GABBR2/DRD2/ADRA2A/DRD3/GRM2/GALR1/GRM8/P2RY13/GALR2/NPY2R/GRM7/GRM3/GABBR1	23
6	GO:0030803	negative regulation of cyclic nucleotide biosynthetic process	23/164	43/15996	2.8961e-35	2.48687e-33	1.71645e-33	GNAI3/DRD4/HRH3/OPRM1/GNAI2/CCR2/OPRL1/GALR3/HRH4/HTR1B/GABBR2/DRD2/ADRA2A/DRD3/GRM2/GALR1/GRM8/P2RY13/GALR2/NPY2R/GRM7/GRM3/GABBR1	23
6	GO:0051339	regulation of lyase activity	28/164	90/15996	1.65434e-34	1.36138e-32	9.39637e-33	GNAI3/DRD4/ADCY2/HRH3/OPRM1/GNAI2/ADCY7/CCR2/GALR3/ADCY4/HRH4/GABBR2/ADCY3/DRD2/ADRA2A/DRD3/ADCY8/ADCY9/GRM2/ADCY1/GPER1/GALR1/ADCY5/ADCY6/P2RY13/GALR2/GRM3/GABBR1	28
6	GO:0030809	negative regulation of nucleotide biosynthetic process	23/164	46/15996	2.41985e-34	1.83815e-32	1.26871e-32	GNAI3/DRD4/HRH3/OPRM1/GNAI2/CCR2/OPRL1/GALR3/HRH4/HTR1B/GABBR2/DRD2/ADRA2A/DRD3/GRM2/GALR1/GRM8/P2RY13/GALR2/NPY2R/GRM7/GRM3/GABBR1	23
6	GO:1900372	negative regulation of purine nucleotide biosynthetic process	23/164	46/15996	2.41985e-34	1.83815e-32	1.26871e-32	GNAI3/DRD4/HRH3/OPRM1/GNAI2/CCR2/OPRL1/GALR3/HRH4/HTR1B/GABBR2/DRD2/ADRA2A/DRD3/GRM2/GALR1/GRM8/P2RY13/GALR2/NPY2R/GRM7/GRM3/GABBR1	23
6	GO:0050913	sensory perception of bitter taste	22/164	40/15996	3.90835e-34	2.85888e-32	1.97322e-32	TAS2R8/TAS2R10/TAS2R7/TAS2R9/TAS2R3/TAS2R4/TAS2R5/TAS2R16/TAS2R1/TAS2R60/TAS2R50/TAS2R14/TAS2R13/GNAT3/TAS2R40/TAS2R46/TAS2R39/TAS2R43/TAS2R20/TAS2R30/TAS2R31/TAS2R38	22
6	GO:0007204	positive regulation of cytosolic calcium ion concentration	39/164	268/15996	4.60411e-34	3.24754e-32	2.24147e-32	CCR6/CCR2/CXCR4/GPR18/OPRL1/S1PR4/CCR7/HRH4/APLNR/GPR55/CCL21/CXCL9/DRD2/CCL28/CXCL13/CCR5/CCR1/GPER1/GALR1/CXCL10/CXCL11/S1PR1/FPR1/C3AR1/CCL19/ADCY5/CCR9/CCR8/RXFP3/GALR2/CCR3/CCR4/CCR10/NPY2R/CXCR3/P2RY4/FPR3/C5AR1/S1PR3	39
6	GO:0001580	detection of chemical stimulus involved in sensory perception of bitter taste	21/164	35/15996	9.23912e-34	6.29216e-32	4.34289e-32	TAS2R8/TAS2R10/TAS2R7/TAS2R9/TAS2R3/TAS2R4/TAS2R5/TAS2R16/TAS2R1/TAS2R50/TAS2R14/TAS2R13/GNAT3/TAS2R40/TAS2R46/TAS2R39/TAS2R43/TAS2R20/TAS2R30/TAS2R31/TAS2R38	21
6	GO:0007218	neuropeptide signaling pathway	28/164	97/15996	1.85881e-33	1.22372e-31	8.44618e-32	GAL/OPRK1/PDYN/PPY/OPRM1/POMC/OPRD1/NPY/OPRL1/NPBWR2/GALR3/PYY/SSTR1/NPY1R/NPY5R/GALR1/PNOC/RXFP4/SSTR2/PENK/RXFP3/GALR2/PTGDR2/NPBWR1/NPW/NPB/NPY2R/NPY4R	28
7	GO:0007187	G-protein coupled receptor signaling pathway, coupled to cyclic nucleotide second messenger	29/66	176/15996	4.57739e-40	6.92559e-37	5.03513e-37	CASR/GNAO1/GNAS/GLP1R/VIPR1/GNA13/CRHR1/ADORA2A/MCHR1/ANXA1/AGT/GNAL/ADCYAP1/VIP/GNA12/PTH/HTR6/PTGIR/PTH1R/HTR4/TSHR/MC4R/FSHR/LPAR3/PTGER4/GNG2/LPAR1/MC1R/HTR7	29
7	GO:0007188	adenylate cyclase-modulating G-protein coupled receptor signaling pathway	22/66	150/15996	6.34008e-29	4.79627e-26	3.48704e-26	CASR/GNAO1/GNAS/GLP1R/GNA13/CRHR1/ADORA2A/MCHR1/GNAL/ADCYAP1/VIP/GNA12/PTH/PTGIR/PTH1R/TSHR/MC4R/FSHR/PTGER4/GNG2/LPAR1/HTR7	22
7	GO:0071377	cellular response to glucagon stimulus	14/66	39/15996	1.32139e-24	6.66419e-22	4.84508e-22	GNB3/GLP1R/GNB4/GNG13/GNG11/GNG3/GNG8/GNG4/GNB2/GNG12/GNG5/GNG7/GNG2/GNG10	14
7	GO:0033762	response to glucagon	14/66	48/15996	4.11084e-23	1.55493e-20	1.13048e-20	GNB3/GLP1R/GNB4/GNG13/GNG11/GNG3/GNG8/GNG4/GNB2/GNG12/GNG5/GNG7/GNG2/GNG10	14
7	GO:0007189	adenylate cyclase-activating G-protein coupled receptor signaling pathway	14/66	64/15996	3.88469e-21	1.17551e-18	8.54631e-19	GNAS/GLP1R/GNA13/CRHR1/ADORA2A/GNAL/ADCYAP1/VIP/PTH/PTGIR/PTH1R/TSHR/FSHR/GNG2	14
7	GO:0030814	regulation of cAMP metabolic process	17/66	139/15996	5.89525e-21	1.48659e-18	1.0808e-18	VIPR2/GLP1R/CRHR1/RAMP3/ADORA2A/GNAL/ADCYAP1/VIP/CRH/PTH/PTGIR/TSHR/MC4R/FSHR/FPR2/LPAR1/MC1R	17
7	GO:0030816	positive regulation of cAMP metabolic process	15/66	90/15996	1.12452e-20	2.43057e-18	1.7671e-18	VIPR2/GLP1R/CRHR1/RAMP3/ADORA2A/GNAL/ADCYAP1/VIP/CRH/PTH/PTGIR/TSHR/MC4R/FSHR/MC1R	15
7	GO:0030817	regulation of cAMP biosynthetic process	16/66	122/15996	2.95385e-20	5.58647e-18	4.06155e-18	VIPR2/GLP1R/CRHR1/ADORA2A/GNAL/ADCYAP1/VIP/CRH/PTH/PTGIR/TSHR/MC4R/FSHR/FPR2/LPAR1/MC1R	16
7	GO:0046058	cAMP metabolic process	17/66	155/15996	4.00004e-20	6.70452e-18	4.8744e-18	VIPR2/GLP1R/CRHR1/RAMP3/ADORA2A/GNAL/ADCYAP1/VIP/CRH/PTH/PTGIR/TSHR/MC4R/FSHR/FPR2/LPAR1/MC1R	17
7	GO:0006171	cAMP biosynthetic process	16/66	125/15996	4.43128e-20	6.70452e-18	4.8744e-18	VIPR2/GLP1R/CRHR1/ADORA2A/GNAL/ADCYAP1/VIP/CRH/PTH/PTGIR/TSHR/MC4R/FSHR/FPR2/LPAR1/MC1R	16
7	GO:0019933	cAMP-mediated signaling	15/66	101/15996	7.06804e-20	9.72177e-18	7.06804e-18	GNAS/GLP1R/GNA13/CRHR1/ADORA2A/GNAL/ADCYAP1/VIP/PTH/GIP/PTGIR/PTH1R/TSHR/FSHR/GNG2	15
7	GO:0030799	regulation of cyclic nucleotide metabolic process	17/66	163/15996	9.62882e-20	1.21403e-17	8.82641e-18	VIPR2/GLP1R/CRHR1/RAMP3/ADORA2A/GNAL/ADCYAP1/VIP/CRH/PTH/PTGIR/TSHR/MC4R/FSHR/FPR2/LPAR1/MC1R	17
7	GO:0030819	positive regulation of cAMP biosynthetic process	14/66	81/15996	1.40528e-19	1.63554e-17	1.18909e-17	VIPR2/GLP1R/CRHR1/ADORA2A/GNAL/ADCYAP1/VIP/CRH/PTH/PTGIR/TSHR/MC4R/FSHR/MC1R	14
7	GO:0030801	positive regulation of cyclic nucleotide metabolic process	15/66	109/15996	2.35489e-19	2.54496e-17	1.85027e-17	VIPR2/GLP1R/CRHR1/RAMP3/ADORA2A/GNAL/ADCYAP1/VIP/CRH/PTH/PTGIR/TSHR/MC4R/FSHR/MC1R	15
7	GO:0030802	regulation of cyclic nucleotide biosynthetic process	16/66	141/15996	3.26754e-19	3.29586e-17	2.3962e-17	VIPR2/GLP1R/CRHR1/ADORA2A/GNAL/ADCYAP1/VIP/CRH/PTH/PTGIR/TSHR/MC4R/FSHR/FPR2/LPAR1/MC1R	16
7	GO:0019935	cyclic-nucleotide-mediated signaling	15/66	112/15996	3.60758e-19	3.41142e-17	2.48021e-17	GNAS/GLP1R/GNA13/CRHR1/ADORA2A/GNAL/ADCYAP1/VIP/PTH/GIP/PTGIR/PTH1R/TSHR/FSHR/GNG2	15
7	GO:1900371	regulation of purine nucleotide biosynthetic process	16/66	151/15996	1.00884e-18	8.97864e-17	6.52776e-17	VIPR2/GLP1R/CRHR1/ADORA2A/GNAL/ADCYAP1/VIP/CRH/PTH/PTGIR/TSHR/MC4R/FSHR/FPR2/LPAR1/MC1R	16
7	GO:0030808	regulation of nucleotide biosynthetic process	16/66	152/15996	1.12418e-18	9.44935e-17	6.86999e-17	VIPR2/GLP1R/CRHR1/ADORA2A/GNAL/ADCYAP1/VIP/CRH/PTH/PTGIR/TSHR/MC4R/FSHR/FPR2/LPAR1/MC1R	16
7	GO:0052652	cyclic purine nucleotide metabolic process	16/66	155/15996	1.54845e-18	1.23305e-16	8.96471e-17	VIPR2/GLP1R/CRHR1/ADORA2A/GNAL/ADCYAP1/VIP/CRH/PTH/PTGIR/TSHR/MC4R/FSHR/FPR2/LPAR1/MC1R	16
7	GO:0009190	cyclic nucleotide biosynthetic process	16/66	156/15996	1.7203e-18	1.30141e-16	9.46164e-17	VIPR2/GLP1R/CRHR1/ADORA2A/GNAL/ADCYAP1/VIP/CRH/PTH/PTGIR/TSHR/MC4R/FSHR/FPR2/LPAR1/MC1R	16
7	GO:0009187	cyclic nucleotide metabolic process	17/66	195/15996	2.13679e-18	1.5395e-16	1.11927e-16	VIPR2/GLP1R/CRHR1/RAMP3/ADORA2A/GNAL/ADCYAP1/VIP/CRH/PTH/PTGIR/TSHR/MC4R/FSHR/FPR2/LPAR1/MC1R	17
7	GO:0030804	positive regulation of cyclic nucleotide biosynthetic process	14/66	98/15996	2.38756e-18	1.64199e-16	1.19378e-16	VIPR2/GLP1R/CRHR1/ADORA2A/GNAL/ADCYAP1/VIP/CRH/PTH/PTGIR/TSHR/MC4R/FSHR/MC1R	14
7	GO:0019932	second-messenger-mediated signaling	19/66	292/15996	4.11856e-18	2.70929e-16	1.96974e-16	GNAS/GLP1R/GNA13/CRHR1/ADORA2A/NMUR2/AGT/GNAL/ADCYAP1/VIP/PTH/GIP/PTGIR/PTH1R/TSHR/FSHR/FPR2/NMUR1/GNG2	19
7	GO:1901652	response to peptide	22/66	471/15996	7.0439e-18	4.39292e-16	3.1938e-16	CASR/GNB3/GLP1R/GNB4/CRHR1/GNG13/GNG11/ANXA1/AGT/GIP/GNG3/TSHR/MC4R/GNG8/GNG4/FPR2/GNB2/GNG12/GNG5/GNG7/GNG2/GNG10	22
7	GO:0030810	positive regulation of nucleotide biosynthetic process	14/66	106/15996	7.54897e-18	4.39292e-16	3.1938e-16	VIPR2/GLP1R/CRHR1/ADORA2A/GNAL/ADCYAP1/VIP/CRH/PTH/PTGIR/TSHR/MC4R/FSHR/MC1R	14
7	GO:1900373	positive regulation of purine nucleotide biosynthetic process	14/66	106/15996	7.54897e-18	4.39292e-16	3.1938e-16	VIPR2/GLP1R/CRHR1/ADORA2A/GNAL/ADCYAP1/VIP/CRH/PTH/PTGIR/TSHR/MC4R/FSHR/MC1R	14
7	GO:0045981	positive regulation of nucleotide metabolic process	15/66	142/15996	1.43656e-17	7.76255e-16	5.64362e-16	VIPR2/GLP1R/CRHR1/RAMP3/ADORA2A/GNAL/ADCYAP1/VIP/CRH/PTH/PTGIR/TSHR/MC4R/FSHR/MC1R	15
7	GO:1900544	positive regulation of purine nucleotide metabolic process	15/66	142/15996	1.43656e-17	7.76255e-16	5.64362e-16	VIPR2/GLP1R/CRHR1/RAMP3/ADORA2A/GNAL/ADCYAP1/VIP/CRH/PTH/PTGIR/TSHR/MC4R/FSHR/MC1R	15
7	GO:1901653	cellular response to peptide	19/66	339/15996	6.68275e-17	3.48655e-15	2.53484e-15	CASR/GNB3/GLP1R/GNB4/CRHR1/GNG13/GNG11/AGT/GNG3/TSHR/GNG8/GNG4/FPR2/GNB2/GNG12/GNG5/GNG7/GNG2/GNG10	19
7	GO:0043434	response to peptide hormone	20/66	404/15996	9.80492e-17	4.94495e-15	3.59514e-15	GNB3/GLP1R/GNB4/CRHR1/GNG13/GNG11/ANXA1/AGT/GIP/GNG3/TSHR/MC4R/GNG8/GNG4/GNB2/GNG12/GNG5/GNG7/GNG2/GNG10	20
8	GO:0007200	phospholipase C-activating G-protein coupled receptor signaling pathway	48/113	106/15996	1.45742e-78	2.89443e-75	1.87316e-75	GNA15/EDN1/P2RY10/GNA11/HTR2A/CCKBR/TACR1/KISS1R/ADRA1A/GRPR/F2RL3/CHRM3/GRP/NMBR/HTR2B/EDNRB/HCRTR2/LPAR6/GPR65/AGTR1/HTR2C/CYSLTR2/GRM1/GNA14/GNAQ/HCRT/CCKAR/F2RL2/F2RL1/CHRM1/GRM5/NTSR2/P2RY1/ADRA1B/KISS1/P2RY6/ADRA1D/CYSLTR1/P2RY2/GPR4/F2/F2R/UTS2R/CHRM5/HRH1/LTB4R/LTB4R2/P2RY11	48
8	GO:0051480	regulation of cytosolic calcium ion concentration	48/113	298/15996	1.4528e-53	1.44263e-50	9.33616e-51	TAC1/TBXA2R/UTS2/GNA15/EDN1/P2RY10/NTSR1/AVP/OXT/HTR2A/CCKBR/TACR1/ADRA1A/HCRTR1/EDN2/F2RL3/HTR2B/EDNRB/HCRTR2/NPFF/LPAR6/GPR65/XCL1/AGTR1/HTR2C/EDNRA/GRM1/HCRT/CCKAR/PROK2/F2RL2/F2RL1/AVPR1A/GRM5/P2RY1/ADRA1B/KISS1/ADRA1D/CYSLTR1/XCR1/GPR4/F2/OXTR/F2R/UTS2R/NPSR1/NMB/AVPR1B	48
8	GO:0007204	positive regulation of cytosolic calcium ion concentration	45/113	268/15996	7.58584e-51	5.02183e-48	3.24993e-48	TAC1/TBXA2R/UTS2/GNA15/EDN1/P2RY10/NTSR1/AVP/OXT/HTR2A/CCKBR/TACR1/ADRA1A/EDN2/F2RL3/HTR2B/EDNRB/NPFF/LPAR6/GPR65/XCL1/AGTR1/HTR2C/EDNRA/GRM1/HCRT/CCKAR/PROK2/F2RL2/F2RL1/AVPR1A/P2RY1/ADRA1B/KISS1/ADRA1D/CYSLTR1/XCR1/GPR4/F2/OXTR/F2R/UTS2R/NPSR1/NMB/AVPR1B	45
8	GO:0006874	cellular calcium ion homeostasis	49/113	388/15996	2.44432e-49	1.2136e-46	7.85397e-47	TAC1/TBXA2R/UTS2/GNA15/EDN1/P2RY10/NTSR1/AVP/OXT/HTR2A/CCKBR/TACR1/ADRA1A/HCRTR1/EDN3/EDN2/F2RL3/HTR2B/EDNRB/HCRTR2/NPFF/LPAR6/GPR65/XCL1/AGTR1/HTR2C/EDNRA/GRM1/HCRT/CCKAR/PROK2/F2RL2/F2RL1/AVPR1A/GRM5/P2RY1/ADRA1B/KISS1/ADRA1D/CYSLTR1/XCR1/GPR4/F2/OXTR/F2R/UTS2R/NPSR1/NMB/AVPR1B	49
8	GO:0055074	calcium ion homeostasis	49/113	397/15996	7.81562e-49	3.10437e-46	2.00903e-46	TAC1/TBXA2R/UTS2/GNA15/EDN1/P2RY10/NTSR1/AVP/OXT/HTR2A/CCKBR/TACR1/ADRA1A/HCRTR1/EDN3/EDN2/F2RL3/HTR2B/EDNRB/HCRTR2/NPFF/LPAR6/GPR65/XCL1/AGTR1/HTR2C/EDNRA/GRM1/HCRT/CCKAR/PROK2/F2RL2/F2RL1/AVPR1A/GRM5/P2RY1/ADRA1B/KISS1/ADRA1D/CYSLTR1/XCR1/GPR4/F2/OXTR/F2R/UTS2R/NPSR1/NMB/AVPR1B	49
8	GO:0072503	cellular divalent inorganic cation homeostasis	49/113	413/15996	5.75463e-48	1.90478e-45	1.2327e-45	TAC1/TBXA2R/UTS2/GNA15/EDN1/P2RY10/NTSR1/AVP/OXT/HTR2A/CCKBR/TACR1/ADRA1A/HCRTR1/EDN3/EDN2/F2RL3/HTR2B/EDNRB/HCRTR2/NPFF/LPAR6/GPR65/XCL1/AGTR1/HTR2C/EDNRA/GRM1/HCRT/CCKAR/PROK2/F2RL2/F2RL1/AVPR1A/GRM5/P2RY1/ADRA1B/KISS1/ADRA1D/CYSLTR1/XCR1/GPR4/F2/OXTR/F2R/UTS2R/NPSR1/NMB/AVPR1B	49
8	GO:0072507	divalent inorganic cation homeostasis	49/113	429/15996	3.89823e-47	1.10599e-44	7.15751e-45	TAC1/TBXA2R/UTS2/GNA15/EDN1/P2RY10/NTSR1/AVP/OXT/HTR2A/CCKBR/TACR1/ADRA1A/HCRTR1/EDN3/EDN2/F2RL3/HTR2B/EDNRB/HCRTR2/NPFF/LPAR6/GPR65/XCL1/AGTR1/HTR2C/EDNRA/GRM1/HCRT/CCKAR/PROK2/F2RL2/F2RL1/AVPR1A/GRM5/P2RY1/ADRA1B/KISS1/ADRA1D/CYSLTR1/XCR1/GPR4/F2/OXTR/F2R/UTS2R/NPSR1/NMB/AVPR1B	49
8	GO:0006875	cellular metal ion homeostasis	49/113	498/15996	6.62406e-44	1.64442e-41	1.06421e-41	TAC1/TBXA2R/UTS2/GNA15/EDN1/P2RY10/NTSR1/AVP/OXT/HTR2A/CCKBR/TACR1/ADRA1A/HCRTR1/EDN3/EDN2/F2RL3/HTR2B/EDNRB/HCRTR2/NPFF/LPAR6/GPR65/XCL1/AGTR1/HTR2C/EDNRA/GRM1/HCRT/CCKAR/PROK2/F2RL2/F2RL1/AVPR1A/GRM5/P2RY1/ADRA1B/KISS1/ADRA1D/CYSLTR1/XCR1/GPR4/F2/OXTR/F2R/UTS2R/NPSR1/NMB/AVPR1B	49
8	GO:0003013	circulatory system process	45/113	497/15996	2.16276e-38	4.77249e-36	3.08858e-36	TAC1/TBXA2R/UTS2/TACR2/EDN1/NTSR1/AVP/PROKR2/OXT/BRS3/HTR2A/TACR1/ADRA1A/PIK3CA/EDN3/EDN2/CHRM3/NTS/HTR2B/EDNRB/NPFF/XCL2/AGTR1/PLCB3/EDNRA/F2RL1/AVPR1A/CHRM1/PTAFR/TACR3/P2RY1/ADRA1B/ADRA1D/GRK2/CYSLTR1/P2RY2/OXTR/F2R/UTS2R/FFAR3/QRFP/UTS2B/HRH1/AVPR1B/GCGR	45
8	GO:0008015	blood circulation	44/113	493/15996	3.37648e-37	6.70569e-35	4.33966e-35	TAC1/TBXA2R/UTS2/TACR2/EDN1/NTSR1/AVP/PROKR2/OXT/BRS3/HTR2A/TACR1/ADRA1A/PIK3CA/EDN3/EDN2/CHRM3/NTS/HTR2B/EDNRB/NPFF/XCL2/AGTR1/PLCB3/EDNRA/F2RL1/AVPR1A/CHRM1/PTAFR/TACR3/P2RY1/ADRA1B/ADRA1D/GRK2/P2RY2/OXTR/F2R/UTS2R/FFAR3/QRFP/UTS2B/HRH1/AVPR1B/GCGR	44
8	GO:0050880	regulation of blood vessel size	29/113	132/15996	6.31512e-36	1.14017e-33	7.37872e-34	TBXA2R/UTS2/EDN1/AVP/HTR2A/TACR1/ADRA1A/EDN3/EDN2/CHRM3/NTS/HTR2B/EDNRB/AGTR1/EDNRA/F2RL1/AVPR1A/CHRM1/PTAFR/P2RY1/ADRA1B/ADRA1D/P2RY2/OXTR/F2R/UTS2R/UTS2B/HRH1/AVPR1B	29
8	GO:0035150	regulation of tube size	29/113	133/15996	8.03476e-36	1.32975e-33	8.60565e-34	TBXA2R/UTS2/EDN1/AVP/HTR2A/TACR1/ADRA1A/EDN3/EDN2/CHRM3/NTS/HTR2B/EDNRB/AGTR1/EDNRA/F2RL1/AVPR1A/CHRM1/PTAFR/P2RY1/ADRA1B/ADRA1D/P2RY2/OXTR/F2R/UTS2R/UTS2B/HRH1/AVPR1B	29
8	GO:0008217	regulation of blood pressure	31/113	170/15996	1.04781e-35	1.60073e-33	1.03593e-33	TAC1/TBXA2R/UTS2/EDN1/NTSR1/AVP/OXT/BRS3/TACR1/ADRA1A/EDN3/EDN2/EDNRB/NPFF/AGTR1/PLCB3/EDNRA/F2RL1/AVPR1A/PTAFR/TACR3/ADRA1B/ADRA1D/OXTR/F2R/UTS2R/FFAR3/QRFP/UTS2B/AVPR1B/GCGR	31
8	GO:0003018	vascular process in circulatory system	30/113	154/15996	1.81874e-35	2.58001e-33	1.66968e-33	TBXA2R/UTS2/TACR2/EDN1/AVP/HTR2A/TACR1/ADRA1A/EDN3/EDN2/CHRM3/NTS/HTR2B/EDNRB/AGTR1/EDNRA/F2RL1/AVPR1A/CHRM1/PTAFR/P2RY1/ADRA1B/ADRA1D/P2RY2/OXTR/F2R/UTS2R/UTS2B/HRH1/AVPR1B	30
8	GO:0035296	regulation of tube diameter	28/113	124/15996	4.77141e-35	5.92252e-33	3.83283e-33	TBXA2R/UTS2/EDN1/AVP/HTR2A/TACR1/ADRA1A/EDN3/EDN2/CHRM3/HTR2B/EDNRB/AGTR1/EDNRA/F2RL1/AVPR1A/CHRM1/PTAFR/P2RY1/ADRA1B/ADRA1D/P2RY2/OXTR/F2R/UTS2R/UTS2B/HRH1/AVPR1B	28
8	GO:0097746	regulation of blood vessel diameter	28/113	124/15996	4.77141e-35	5.92252e-33	3.83283e-33	TBXA2R/UTS2/EDN1/AVP/HTR2A/TACR1/ADRA1A/EDN3/EDN2/CHRM3/HTR2B/EDNRB/AGTR1/EDNRA/F2RL1/AVPR1A/CHRM1/PTAFR/P2RY1/ADRA1B/ADRA1D/P2RY2/OXTR/F2R/UTS2R/UTS2B/HRH1/AVPR1B	28
8	GO:0007218	neuropeptide signaling pathway	25/113	97/15996	6.71711e-33	7.84716e-31	5.07838e-31	TAC1/NPFFR2/NTSR1/PROKR2/KISS1R/HCRTR1/GRPR/GRP/HCRTR2/NPFF/NPFFR1/CYSLTR2/HCRT/PROK2/TAC3/NTSR2/CYSLTR1/UTS2R/QRFPR/NPSR1/QRFP/NMB/LTB4R/LTB4R2/NPS	25
8	GO:0042310	vasoconstriction	23/113	73/15996	1.34352e-32	1.48235e-30	9.59318e-31	TBXA2R/EDN1/AVP/HTR2A/TACR1/ADRA1A/EDN3/EDN2/CHRM3/HTR2B/EDNRB/AGTR1/EDNRA/AVPR1A/CHRM1/PTAFR/ADRA1B/ADRA1D/OXTR/F2R/UTS2R/HRH1/AVPR1B	23
8	GO:0097756	negative regulation of blood vessel diameter	23/113	79/15996	1.11333e-31	1.16372e-29	7.53114e-30	TBXA2R/EDN1/AVP/HTR2A/TACR1/ADRA1A/EDN3/EDN2/CHRM3/HTR2B/EDNRB/AGTR1/EDNRA/AVPR1A/CHRM1/PTAFR/ADRA1B/ADRA1D/OXTR/F2R/UTS2R/HRH1/AVPR1B	23
8	GO:0019229	regulation of vasoconstriction	20/113	58/15996	2.42616e-29	2.40918e-27	1.55913e-27	TBXA2R/EDN1/AVP/HTR2A/TACR1/ADRA1A/EDN3/EDN2/CHRM3/AGTR1/AVPR1A/CHRM1/PTAFR/ADRA1B/ADRA1D/OXTR/F2R/UTS2R/HRH1/AVPR1B	20
8	GO:0044057	regulation of system process	37/113	496/15996	3.98036e-28	3.76428e-26	2.4361e-26	TAC1/TBXA2R/UTS2/TACR2/EDN1/NTSR1/AVP/OXT/HTR2A/TACR1/ADRA1A/GHSR/EDN3/EDN2/CHRM3/EDNRB/NPFF/AGTR1/HTR2C/GRM1/HCRT/PROK2/F2RL1/AVPR1A/CHRM1/PTAFR/TACR3/ADRA1B/KISS1/ADRA1D/GRK2/OXTR/F2R/UTS2R/CCK/HRH1/AVPR1B	37
8	GO:1903524	positive regulation of blood circulation	20/113	66/15996	5.10763e-28	4.6108e-26	2.98393e-26	TBXA2R/UTS2/EDN1/AVP/HTR2A/TACR1/ADRA1A/EDN3/EDN2/F2RL1/AVPR1A/PTAFR/TACR3/ADRA1B/ADRA1D/OXTR/F2R/UTS2R/HRH1/AVPR1B	20
8	GO:0006939	smooth muscle contraction	22/113	97/15996	1.24465e-27	1.07473e-25	6.95523e-26	TBXA2R/TACR2/EDN1/OXT/HTR2A/TACR1/ADRA1A/GHSR/EDN3/EDN2/CHRM3/HTR2B/EDNRB/EDNRA/PROK2/CHRM1/PTAFR/TACR3/ADRA1B/ADRA1D/OXTR/F2R	22
8	GO:0045987	positive regulation of smooth muscle contraction	16/113	31/15996	3.50784e-27	2.90274e-25	1.87854e-25	TBXA2R/TACR2/EDN1/OXT/TACR1/ADRA1A/GHSR/EDN2/CHRM3/PROK2/PTAFR/TACR3/ADRA1B/ADRA1D/OXTR/F2R	16
8	GO:0045933	positive regulation of muscle contraction	16/113	45/15996	6.96508e-24	5.53306e-22	3.58078e-22	TBXA2R/TACR2/EDN1/OXT/TACR1/ADRA1A/GHSR/EDN2/CHRM3/PROK2/PTAFR/TACR3/ADRA1B/ADRA1D/OXTR/F2R	16
8	GO:1903522	regulation of blood circulation	27/113	273/15996	1.16828e-23	8.88281e-22	5.74861e-22	TAC1/TBXA2R/UTS2/EDN1/AVP/OXT/HTR2A/TACR1/ADRA1A/EDN3/EDN2/CHRM3/NPFF/AGTR1/F2RL1/AVPR1A/CHRM1/PTAFR/TACR3/ADRA1B/ADRA1D/GRK2/OXTR/F2R/UTS2R/HRH1/AVPR1B	27
8	GO:0006940	regulation of smooth muscle contraction	17/113	58/15996	1.20763e-23	8.88281e-22	5.74861e-22	TBXA2R/TACR2/EDN1/OXT/TACR1/ADRA1A/GHSR/EDN2/CHRM3/PROK2/CHRM1/PTAFR/TACR3/ADRA1B/ADRA1D/OXTR/F2R	17
8	GO:0045907	positive regulation of vasoconstriction	14/113	32/15996	1.42209e-22	1.00867e-20	6.52773e-21	TBXA2R/AVP/HTR2A/TACR1/ADRA1A/AVPR1A/PTAFR/ADRA1B/ADRA1D/OXTR/F2R/UTS2R/HRH1/AVPR1B	14
8	GO:0051482	positive regulation of cytosolic calcium ion concentration involved in phospholipase C-activating G-protein coupled signaling pathway	13/113	26/15996	5.16012e-22	3.53379e-20	2.28694e-20	EDN1/P2RY10/F2RL3/LPAR6/GPR65/AGTR1/HTR2C/GRM1/F2RL2/F2RL1/KISS1/GPR4/F2R	13
8	GO:0003073	regulation of systemic arterial blood pressure	18/113	88/15996	7.55029e-22	4.99829e-20	3.2347e-20	UTS2/EDN1/NTSR1/AVP/TACR1/ADRA1A/EDN3/EDN2/AGTR1/PLCB3/F2RL1/AVPR1A/ADRA1B/ADRA1D/OXTR/F2R/UTS2R/AVPR1B	18
9	GO:0030198	extracellular matrix organization	46/62	328/15996	1.78069e-65	7.05209e-63	5.44227e-63	COL9A2/COL11A1/COL5A3/COL4A4/COL16A1/COL9A3/PLOD3/COL1A1/COL12A1/COL9A1/P4HA1/COL10A1/COLGALT1/COL5A1/COL4A2/COL2A1/COL6A1/COL6A2/COL8A1/COL6A3/COL1A2/COL3A1/COL4A3/COL8A2/COL18A1/COL4A1/COL14A1/COL4A5/COL27A1/COL13A1/COL4A6/COL5A2/ITGA3/ITGA8/ITGB8/COL7A1/ITGB6/ITGA4/ITGA7/ITGA11/ITGB7/ITGA10/ITGA9/SERPINH1/ITGA5/ITGA2	46
9	GO:0043062	extracellular structure organization	46/62	329/15996	2.06806e-65	7.05209e-63	5.44227e-63	COL9A2/COL11A1/COL5A3/COL4A4/COL16A1/COL9A3/PLOD3/COL1A1/COL12A1/COL9A1/P4HA1/COL10A1/COLGALT1/COL5A1/COL4A2/COL2A1/COL6A1/COL6A2/COL8A1/COL6A3/COL1A2/COL3A1/COL4A3/COL8A2/COL18A1/COL4A1/COL14A1/COL4A5/COL27A1/COL13A1/COL4A6/COL5A2/ITGA3/ITGA8/ITGB8/COL7A1/ITGB6/ITGA4/ITGA7/ITGA11/ITGB7/ITGA10/ITGA9/SERPINH1/ITGA5/ITGA2	46
9	GO:0032963	collagen metabolic process	33/62	116/15996	5.8259e-56	1.32442e-53	1.02209e-53	COL11A1/COL5A3/COL4A4/P3H2/PLOD3/COL1A1/COL12A1/P3H1/COL10A1/COL5A1/COL4A2/COL2A1/COL6A1/COL6A2/COL8A1/COL6A3/COL1A2/COL3A1/COL4A3/COL8A2/COL6A5/COL18A1/COL4A1/COL4A5/COL25A1/COL13A1/COL4A6/COL5A2/COL15A1/COL6A6/COL7A1/SERPINH1/ITGA2	33
9	GO:0044259	multicellular organismal macromolecule metabolic process	33/62	121/15996	2.93018e-55	4.99595e-53	3.8555e-53	COL11A1/COL5A3/COL4A4/P3H2/PLOD3/COL1A1/COL12A1/P3H1/COL10A1/COL5A1/COL4A2/COL2A1/COL6A1/COL6A2/COL8A1/COL6A3/COL1A2/COL3A1/COL4A3/COL8A2/COL6A5/COL18A1/COL4A1/COL4A5/COL25A1/COL13A1/COL4A6/COL5A2/COL15A1/COL6A6/COL7A1/SERPINH1/ITGA2	33
9	GO:0044236	multicellular organism metabolic process	33/62	142/15996	1.20759e-52	1.64716e-50	1.27115e-50	COL11A1/COL5A3/COL4A4/P3H2/PLOD3/COL1A1/COL12A1/P3H1/COL10A1/COL5A1/COL4A2/COL2A1/COL6A1/COL6A2/COL8A1/COL6A3/COL1A2/COL3A1/COL4A3/COL8A2/COL6A5/COL18A1/COL4A1/COL4A5/COL25A1/COL13A1/COL4A6/COL5A2/COL15A1/COL6A6/COL7A1/SERPINH1/ITGA2	33
9	GO:0030574	collagen catabolic process	28/62	68/15996	1.9434e-52	2.209e-50	1.70474e-50	COL11A1/COL5A3/COL4A4/COL1A1/COL12A1/COL10A1/COL5A1/COL4A2/COL2A1/COL6A1/COL6A2/COL8A1/COL6A3/COL1A2/COL3A1/COL4A3/COL8A2/COL6A5/COL18A1/COL4A1/COL4A5/COL25A1/COL13A1/COL4A6/COL5A2/COL15A1/COL6A6/COL7A1	28
9	GO:0044243	multicellular organismal catabolic process	28/62	76/15996	9.55208e-51	9.30646e-49	7.18202e-49	COL11A1/COL5A3/COL4A4/COL1A1/COL12A1/COL10A1/COL5A1/COL4A2/COL2A1/COL6A1/COL6A2/COL8A1/COL6A3/COL1A2/COL3A1/COL4A3/COL8A2/COL6A5/COL18A1/COL4A1/COL4A5/COL25A1/COL13A1/COL4A6/COL5A2/COL15A1/COL6A6/COL7A1	28
9	GO:0030199	collagen fibril organization	14/62	42/15996	1.73489e-24	1.47899e-22	1.14138e-22	COL11A1/COL5A3/PLOD3/COL1A1/COL12A1/P4HA1/COLGALT1/COL5A1/COL2A1/COL1A2/COL3A1/COL14A1/COL5A2/SERPINH1	14
9	GO:0007229	integrin-mediated signaling pathway	14/62	96/15996	6.74655e-19	5.11239e-17	3.94535e-17	COL16A1/COL3A1/ITGA3/ITGA8/ITGB8/ITGB6/ITGA4/ITGA7/ITGA11/ITGB7/ITGA10/ITGA9/ITGA5/ITGA2	14
9	GO:0035987	endodermal cell differentiation	1962-11-01	44/15996	8.07935e-18	5.51011e-16	4.25229e-16	COL11A1/COL12A1/COL5A1/COL4A2/COL6A1/COL8A1/COL5A2/COL7A1/ITGA4/ITGA7/ITGA5	11
9	GO:0001704	formation of primary germ layer	14/62	119/15996	1.56245e-17	9.68718e-16	7.47583e-16	COL11A1/COL12A1/COL5A1/COL4A2/COL6A1/COL8A1/COL5A2/ITGA3/ITGA8/COL7A1/ITGA4/ITGA7/ITGA5/ITGA2	14
9	GO:0001706	endoderm formation	1962-11-01	53/15996	7.82069e-17	4.42425e-15	3.4143e-15	COL11A1/COL12A1/COL5A1/COL4A2/COL6A1/COL8A1/COL5A2/COL7A1/ITGA4/ITGA7/ITGA5	11
9	GO:0018126	protein hydroxylation	1962-09-01	23/15996	8.43333e-17	4.42425e-15	3.4143e-15	P4HA2/P3H2/PLOD3/P3H1/P4HA1/P4HA3/PLOD2/CRTAP/P4HB	9
9	GO:0031589	cell-substrate adhesion	17/62	305/15996	1.27293e-15	6.20098e-14	4.78545e-14	COL17A1/COL5A3/COL16A1/COL1A1/COL8A1/COL3A1/COL13A1/ITGA3/ITGA8/ITGB6/ITGA4/ITGA7/ITGA11/ITGB7/ITGA10/ITGA5/ITGA2	17
9	GO:0038065	collagen-activated signaling pathway	1962-07-01	11/15996	3.01984e-15	1.37302e-13	1.05959e-13	COL1A1/COL4A2/COL4A3/COL4A1/COL4A5/ITGA11/ITGA2	7
9	GO:0007369	gastrulation	14/62	175/15996	3.83309e-15	1.63386e-13	1.26089e-13	COL11A1/COL12A1/COL5A1/COL4A2/COL6A1/COL8A1/COL5A2/ITGA3/ITGA8/COL7A1/ITGA4/ITGA7/ITGA5/ITGA2	14
9	GO:0007492	endoderm development	1962-11-01	76/15996	5.49263e-15	2.20351e-13	1.70051e-13	COL11A1/COL12A1/COL5A1/COL4A2/COL6A1/COL8A1/COL5A2/COL7A1/ITGA4/ITGA7/ITGA5	11
9	GO:0007160	cell-matrix adhesion	14/62	196/15996	1.87172e-14	7.09175e-13	5.47287e-13	COL17A1/COL5A3/COL16A1/COL3A1/COL13A1/ITGA3/ITGA8/ITGB6/ITGA4/ITGA7/ITGA11/ITGB7/ITGA10/ITGA2	14
9	GO:0019511	peptidyl-proline hydroxylation	1962-07-01	14/15996	3.11236e-14	1.11717e-12	8.62148e-13	P4HA2/P3H2/P3H1/P4HA1/P4HA3/CRTAP/P4HB	7
9	GO:0018208	peptidyl-proline modification	1962-08-01	54/15996	2.88657e-11	9.84322e-10	7.59625e-10	P4HA2/P3H2/P3H1/P4HA1/P4HA3/CRTAP/PPIB/P4HB	8
9	GO:0001501	skeletal system development	15/62	474/15996	2.47996e-10	8.05397e-09	6.21544e-09	COL9A2/COL11A1/COL1A1/COL12A1/P3H1/COL10A1/COL2A1/COL1A2/COL3A1/COL27A1/COL13A1/COL5A2/ITGB8/SERPINH1/PPIB	15
9	GO:0071230	cellular response to amino acid stimulus	1962-07-01	61/15996	3.43364e-09	1.06443e-07	8.21446e-08	COL16A1/COL1A1/COL6A1/COL1A2/COL3A1/COL4A1/COL5A2	7
9	GO:0060350	endochondral bone morphogenesis	1962-06-01	50/15996	3.68189e-08	1.09176e-06	8.42539e-07	COL1A1/COL10A1/COL2A1/COL27A1/COL13A1/SERPINH1	6
9	GO:0070208	protein heterotrimerization	1962-04-01	13/15996	1.42493e-07	4.04918e-06	3.12485e-06	COL1A1/COL6A1/COL6A2/COL1A2	4
9	GO:0043200	response to amino acid	1962-07-01	107/15996	1.78644e-07	4.87342e-06	3.76094e-06	COL16A1/COL1A1/COL6A1/COL1A2/COL3A1/COL4A1/COL5A2	7
9	GO:0060348	bone development	1962-08-01	178/15996	4.06889e-07	1.0673e-05	8.23663e-06	COL1A1/P3H1/COL10A1/COL2A1/COL27A1/COL13A1/SERPINH1/PPIB	8
9	GO:0060349	bone morphogenesis	1962-06-01	85/15996	9.12199e-07	2.30415e-05	1.77816e-05	COL1A1/COL10A1/COL2A1/COL27A1/COL13A1/SERPINH1	6
9	GO:0060351	cartilage development involved in endochondral bone morphogenesis	1962-04-01	24/15996	2.05112e-06	4.99593e-05	3.85548e-05	COL1A1/COL2A1/COL27A1/SERPINH1	4
9	GO:0033627	cell adhesion mediated by integrin	1962-05-01	55/15996	2.22457e-06	5.23157e-05	4.03733e-05	COL16A1/ITGB6/ITGA11/ITGA5/ITGA2	5
9	GO:0061448	connective tissue development	1962-08-01	229/15996	2.71392e-06	6.16965e-05	4.76127e-05	COL11A1/COL1A1/COL10A1/COL5A1/COL2A1/COL27A1/ITGB8/SERPINH1	8
10	GO:0006613	cotranslational protein targeting to membrane	89/213	96/15996	6.72875e-167	1.12706e-163	1.04543e-163	RPS20/SEC61A1/RPL18/TRAM1/RPL31/RPS5/RPL6/RPLP0/RPL3/SRP54/RPS16/RPS19/RPL18A/SEC61B/RPL28/RPL19/RPL34/RPS13/RPS12/RPL24/SSR3/RPS15/RPL22/RPS25/RPL21/RPL5/RPS10/SSR1/RPL23/RPS4Y1/RPL36/RPL27/RPS15A/RPL35/RPS6/RPLP1/RPS24/SRP14/RPS2/RPS11/RPL13A/RPL11/RPS8/SRP9/RPL32/RPS3A/RPL37/RPL10/RPL7/RPL7A/RPS3/SRP19/RPL30/RPL8/RPL26/RPL29/RPL9/RPS14/RPL27A/RPL13/SRP68/RPSA/RPS9/RPS21/RPS7/RPL38/RPL4/RPL15/S…	89
10	GO:0006614	SRP-dependent cotranslational protein targeting to membrane	87/213	91/15996	2.48018e-166	2.07715e-163	1.92671e-163	RPS20/SEC61A1/RPL18/RPL31/RPS5/RPL6/RPLP0/RPL3/SRP54/RPS16/RPS19/RPL18A/SEC61B/RPL28/RPL19/RPL34/RPS13/RPS12/RPL24/SSR3/RPS15/RPL22/RPS25/RPL21/RPL5/RPS10/RPL23/RPS4Y1/RPL36/RPL27/RPS15A/RPL35/RPS6/RPLP1/RPS24/SRP14/RPS2/RPS11/RPL13A/RPL11/RPS8/SRP9/RPL32/RPS3A/RPL37/RPL10/RPL7/RPL7A/RPS3/SRP19/RPL30/RPL8/RPL26/RPL29/RPL9/RPS14/RPL27A/RPL13/SRP68/RPSA/RPS9/RPS21/RPS7/RPL38/RPL4/RPL15/SRP72/RPLP2/…	87
10	GO:0045047	protein targeting to ER	90/213	100/15996	7.44739e-166	4.15812e-163	3.85696e-163	RPS20/SEC61A1/RPL18/RPL31/RPS5/RPL6/RPLP0/RPL3/SRP54/RPS16/RPS19/RPL18A/SEC61B/RPL28/RPL19/RPL34/RPS13/RPS12/RPL24/SSR3/SPCS1/RPS15/RPL22/RPS25/SPCS2/RPL21/RPL5/RPS10/RPL23/RPS4Y1/RPL36/RPL27/SEC61G/RPS15A/RPL35/RPS6/RPLP1/RPS24/SRP14/RPS2/RPS11/RPL13A/RPL11/RPS8/SRP9/RPL32/RPS3A/RPL37/RPL10/RPL7/RPL7A/RPS3/SRP19/RPL30/RPL8/RPL26/RPL29/RPL9/RPS14/RPL27A/RPL13/SRP68/RPSA/RPS9/RPS21/RPS7/RPL38/RPL4…	90
10	GO:0006413	translational initiation	108/213	190/15996	1.11124e-162	4.6533e-160	4.31628e-160	RPS20/EIF4B/RPL18/PABPC1/RPL31/RPS5/EIF3I/RPL6/RPLP0/EIF3L/RPL3/EIF3D/EIF5/EIF3J/EIF3E/RPS16/RPS19/RPL18A/EIF3B/EIF4H/EIF3A/RPL28/RPL19/RPL34/RPS13/RPS12/RPL24/EIF1B/EIF4G1/RPS15/RPL22/RPS25/RPL21/RPL5/RPS10/RPL23/EIF2S2/RPS4Y1/RPL36/EIF2S3/EIF3G/RPL27/EIF2S1/RPS15A/RPL35/RPS6/RPLP1/RPS24/RPS2/RPS11/RPL13A/RPL11/RPS8/RPL32/RPS3A/RPL37/RPL10/RPL7/EIF3H/RPL7A/EIF3M/RPS3/EIF4E/LARP1/RPL30/EIF4A2/EIF…	108
10	GO:0072599	establishment of protein localization to endoplasmic reticulum	90/213	104/15996	3.31745e-162	1.11135e-159	1.03085e-159	RPS20/SEC61A1/RPL18/RPL31/RPS5/RPL6/RPLP0/RPL3/SRP54/RPS16/RPS19/RPL18A/SEC61B/RPL28/RPL19/RPL34/RPS13/RPS12/RPL24/SSR3/SPCS1/RPS15/RPL22/RPS25/SPCS2/RPL21/RPL5/RPS10/RPL23/RPS4Y1/RPL36/RPL27/SEC61G/RPS15A/RPL35/RPS6/RPLP1/RPS24/SRP14/RPS2/RPS11/RPL13A/RPL11/RPS8/SRP9/RPL32/RPS3A/RPL37/RPL10/RPL7/RPL7A/RPS3/SRP19/RPL30/RPL8/RPL26/RPL29/RPL9/RPS14/RPL27A/RPL13/SRP68/RPSA/RPS9/RPS21/RPS7/RPL38/RPL4…	90
10	GO:0000184	nuclear-transcribed mRNA catabolic process, nonsense-mediated decay	93/213	120/15996	9.09336e-159	2.53856e-156	2.3547e-156	UPF1/RPS20/RPL18/PABPC1/RPL31/RPS5/RPL6/RPLP0/RPL3/GSPT1/EIF3E/RPS16/RPS19/RPL18A/SMG9/RPL28/RPL19/RPL34/RPS13/RPS12/RPL24/EIF4G1/RPS15/RPL22/SMG7/RPS25/ETF1/RPL21/RPL5/RPS10/RPL23/RPS4Y1/RPL36/RPL27/RPS15A/RPL35/RPS6/RPLP1/RPS24/RPS2/RPS11/RPL13A/RPL11/RPS8/RPL32/RPS3A/RPL37/RPL10/RPL7/RPL7A/RPS3/UPF2/RPL30/SMG1/RPL8/RPL26/RPL29/RPL9/RPS14/RPL27A/SMG8/RPL13/RPSA/UPF3A/RPS9/EXOSC10/RPS21/RPS7/RPL…	93
10	GO:0000956	nuclear-transcribed mRNA catabolic process	108/213	205/15996	1.39663e-157	3.34194e-155	3.09989e-155	UPF1/RPS20/MRTO4/EIF4B/RPL18/PABPC1/RPL31/EXOSC7/EXOSC5/RPS5/RPL6/RPLP0/RPL3/GSPT1/EIF3E/RPS16/RPS19/RPL18A/SMG9/EXOSC3/RPL28/RPL19/RPL34/RPS13/RPS12/RPL24/EIF4G1/RPS15/RPL22/SMG7/RPS25/EXOSC8/ETF1/RPL21/RPL5/EXOSC9/RPS10/RPL23/RPS4Y1/RPL36/EXOSC2/RPL27/RPS15A/RPL35/RPS6/RPLP1/RPS24/RPS2/RPS11/RPL13A/RPL11/RPS8/RPL32/RPS3A/RPL37/RPL10/RPL7/RPL7A/RPS3/EIF4E/UPF2/RPL30/EIF4A2/SMG1/RPL8/EIF4A1/RPL26…	108
10	GO:0070972	protein localization to endoplasmic reticulum	90/213	125/15996	4.35349e-148	9.11513e-146	8.45494e-146	RPS20/SEC61A1/RPL18/RPL31/RPS5/RPL6/RPLP0/RPL3/SRP54/RPS16/RPS19/RPL18A/SEC61B/RPL28/RPL19/RPL34/RPS13/RPS12/RPL24/SSR3/SPCS1/RPS15/RPL22/RPS25/SPCS2/RPL21/RPL5/RPS10/RPL23/RPS4Y1/RPL36/RPL27/SEC61G/RPS15A/RPL35/RPS6/RPLP1/RPS24/SRP14/RPS2/RPS11/RPL13A/RPL11/RPS8/SRP9/RPL32/RPS3A/RPL37/RPL10/RPL7/RPL7A/RPS3/SRP19/RPL30/RPL8/RPL26/RPL29/RPL9/RPS14/RPL27A/RPL13/SRP68/RPSA/RPS9/RPS21/RPS7/RPL38/RPL4…	90
10	GO:0006402	mRNA catabolic process	111/213	337/15996	2.12349e-133	3.95204e-131	3.66581e-131	UPF1/RPS20/MRTO4/EIF4B/RPL18/PABPC1/RPL31/EXOSC7/EXOSC5/RPS5/RPL6/RPLP0/RPL3/GSPT1/EIF3E/RPS16/RPS19/RPL18A/SMG9/ZC3HAV1/EXOSC3/RPL28/RPL19/RPL34/RPS13/RPS12/RPL24/EIF4G1/RPS15/RPL22/SMG7/RPS25/EXOSC8/ETF1/RPL21/RPL5/EXOSC9/RPS10/RPL23/RPS4Y1/RPL36/EXOSC2/RPL27/RPS15A/RPL35/RPS6/RPLP1/RPS24/RPS2/RPS11/RPL13A/RPL11/RPS8/RPL32/RPS3A/RPL37/RPL10/RPL7/RPL7A/RPS3/EIF4E/UPF2/LARP1/RPL30/EIF4A2/SMG1/RPL…	111
10	GO:0042254	ribosome biogenesis	109/213	318/15996	5.9412e-133	9.9515e-131	9.23074e-131	LAS1L/RPS20/RPL26L1/MRTO4/RPL18/WDR18/RPL31/EXOSC7/EXOSC5/RPS5/RPL6/RPLP0/RPL3/RPS16/RPS19/RPL18A/EXOSC3/RPL28/RPL19/RPL34/RPS13/RPS12/RPL24/RPS15/RPL22/RPS25/EXOSC8/RPL21/RPL5/EXOSC9/RPS10/RPL23/RPS4Y1/RPL36/EXOSC2/RPL27/RPS15A/MPHOSPH6/TEX10/RPL35/RPS6/RPLP1/RSL24D1/RPS24/RPL3L/RPS2/PELP1/RPS11/RPL13A/RPL11/RPS8/RPL32/RPS3A/RPL37/NHP2/RPL7L1/RPL10/RPL7/RPL7A/RPS3/RPP38/RPL30/RPL8/SENP3/RPL26/RP…	109
10	GO:0006364	rRNA processing	102/213	252/15996	1.60314e-132	2.44114e-130	2.26434e-130	LAS1L/RPS20/MRTO4/RPL18/WDR18/RPL31/EXOSC7/EXOSC5/RPS5/RPL6/RPLP0/RPL3/RPS16/RPS19/RPL18A/EXOSC3/RPL28/RPL19/RPL34/RPS13/RPS12/RPL24/RPS15/RPL22/RPS25/EXOSC8/RPL21/RPL5/EXOSC9/RPS10/RPL23/RPS4Y1/RPL36/EXOSC2/RPL27/RPS15A/MPHOSPH6/TEX10/RPL35/RPS6/RPLP1/RPS24/RPS2/PELP1/RPS11/RPL13A/RPL11/RPS8/RPL32/RPS3A/RPL37/NHP2/RPL7L1/RPL10/RPL7/RPL7A/RPS3/RPP38/RPL30/RPL8/SENP3/RPL26/RPL29/NOL9/RPL9/NSA2/RPS…	102
10	GO:0006612	protein targeting to membrane	89/213	162/15996	5.63792e-130	7.86959e-128	7.29962e-128	RPS20/SEC61A1/RPL18/TRAM1/RPL31/RPS5/RPL6/RPLP0/RPL3/SRP54/RPS16/RPS19/RPL18A/SEC61B/RPL28/RPL19/RPL34/RPS13/RPS12/RPL24/SSR3/RPS15/RPL22/RPS25/RPL21/RPL5/RPS10/SSR1/RPL23/RPS4Y1/RPL36/RPL27/RPS15A/RPL35/RPS6/RPLP1/RPS24/SRP14/RPS2/RPS11/RPL13A/RPL11/RPS8/SRP9/RPL32/RPS3A/RPL37/RPL10/RPL7/RPL7A/RPS3/SRP19/RPL30/RPL8/RPL26/RPL29/RPL9/RPS14/RPL27A/RPL13/SRP68/RPSA/RPS9/RPS21/RPS7/RPL38/RPL4/RPL15/S…	89
10	GO:0006401	RNA catabolic process	112/213	371/15996	9.26559e-130	1.19384e-127	1.10737e-127	UPF1/RPS20/MRTO4/EIF4B/RPL18/PABPC1/RPL31/EXOSC7/EXOSC5/RPS5/RPL6/RPLP0/PABPC4/RPL3/GSPT1/EIF3E/RPS16/RPS19/RPL18A/SMG9/ZC3HAV1/EXOSC3/RPL28/RPL19/RPL34/RPS13/RPS12/RPL24/EIF4G1/RPS15/RPL22/SMG7/RPS25/EXOSC8/ETF1/RPL21/RPL5/EXOSC9/RPS10/RPL23/RPS4Y1/RPL36/EXOSC2/RPL27/RPS15A/RPL35/RPS6/RPLP1/RPS24/RPS2/RPS11/RPL13A/RPL11/RPS8/RPL32/RPS3A/RPL37/RPL10/RPL7/RPL7A/RPS3/EIF4E/UPF2/LARP1/RPL30/EIF4A2/S…	112
10	GO:0016072	rRNA metabolic process	103/213	286/15996	1.75218e-127	2.09636e-125	1.94453e-125	LAS1L/RPS20/MRTO4/RPL18/WDR18/RPL31/EXOSC7/EXOSC5/RPS5/RPL6/RPLP0/RPL3/RPS16/RPS19/RPL18A/EXOSC3/RPL28/RPL19/RPL34/RPS13/RPS12/RPL24/RPS15/RPL22/RPS25/EXOSC8/RPL21/RPL5/EXOSC9/RPS10/RPL23/RPS4Y1/RPL36/EXOSC2/RPL27/RPS15A/MPHOSPH6/TEX10/RPL35/RPS6/RPLP1/RPS24/RPS2/PELP1/RPS11/RPL13A/RPL11/RPS8/RPL32/RPS3A/RPL37/NHP2/RPL7L1/RPL10/RPL7/RPL7A/RPS3/RPP38/RPL30/RPL8/SENP3/RPL26/RPL29/NOL9/RPL9/NSA2/RPS…	103
10	GO:0022613	ribonucleoprotein complex biogenesis	116/213	454/15996	2.09065e-125	2.33456e-123	2.16547e-123	LAS1L/RPS20/RPL26L1/MRTO4/EIF4B/RPL18/WDR18/RPL31/SART3/EXOSC7/EXOSC5/RPS5/RPL6/RPLP0/RPL3/EIF3D/EIF5/RPS16/RPS19/RPL18A/EIF4H/EXOSC3/EIF3A/RPL28/RPL19/RPL34/RPS13/RPS12/RPL24/RPS15/RPL22/RPS25/EXOSC8/RPL21/RPL5/EXOSC9/RPS10/RPL23/RPS4Y1/RPL36/EXOSC2/RPL27/RPS15A/MPHOSPH6/TEX10/RPL35/RPS6/RPLP1/RSL24D1/RPS24/RPL3L/RPS2/PELP1/RPS11/RPL13A/RPL11/RPS8/RPL32/RPS3A/RPL37/NHP2/RPL7L1/RPL10/RPL7/RPL7A/R…	116
10	GO:0034655	nucleobase-containing compound catabolic process	113/213	497/15996	2.71618e-115	2.84351e-113	2.63756e-113	UPF1/RPS20/MRTO4/EIF4B/RPL18/PABPC1/RPL31/EXOSC7/EXOSC5/RPS5/RPL6/RPLP0/PABPC4/RPL3/GSPT1/EIF3E/RPS16/RPS19/RPL18A/SMG9/ZC3HAV1/EXOSC3/RPL28/RPL19/RPL34/RPS13/RPS12/RPL24/EIF4G1/RPS15/RPL22/SMG7/RPS25/EXOSC8/ETF1/RPL21/RPL5/EXOSC9/RPS10/RPL23/RPS4Y1/RPL36/EXOSC2/RPL27/RPS15A/RPL35/RPS6/RPLP1/RPS24/RPS2/RPS11/RPL13A/RPL11/RPS8/RPL32/RPS3A/RPL37/RPL10/RPL7/RPL7A/RPS3/EIF4E/UPF2/LARP1/RPL30/EIF4A2/S…	113
10	GO:0019080	viral gene expression	83/213	190/15996	1.88688e-109	1.85913e-107	1.72448e-107	RPS20/RPL18/RPL31/RPS5/RPL6/RPLP0/EIF3L/RPL3/EIF3D/RPS16/RPS19/RPL18A/EIF3B/EIF3A/RPL28/RPL19/RPL34/RPS13/RPS12/RPL24/RPS15/RPL22/RPS25/RPL21/RPL5/RPS10/RPL23/RPS4Y1/RPL36/EIF3G/RPL27/RPS15A/RPL35/RPS6/RPLP1/RPS24/RPS2/RPS11/RPL13A/RPL11/RPS8/RPL32/RPS3A/RPL37/RPL10/RPL7/RPL7A/RPS3/RPL30/RPL8/RPL26/RPL29/RPL9/RPS14/RPL27A/RPL13/RPSA/RPS9/RPS21/RPS7/RPL38/RPL4/RPL15/EIF3F/RPLP2/RPS27/RPS17/RPL35A/…	83
10	GO:0034470	ncRNA processing	102/213	395/15996	6.99297e-109	6.50735e-107	6.03604e-107	LAS1L/RPS20/MRTO4/RPL18/WDR18/RPL31/EXOSC7/EXOSC5/RPS5/RPL6/RPLP0/RPL3/RPS16/RPS19/RPL18A/EXOSC3/RPL28/RPL19/RPL34/RPS13/RPS12/RPL24/RPS15/RPL22/RPS25/EXOSC8/RPL21/RPL5/EXOSC9/RPS10/RPL23/RPS4Y1/RPL36/EXOSC2/RPL27/RPS15A/MPHOSPH6/TEX10/RPL35/RPS6/RPLP1/RPS24/RPS2/PELP1/RPS11/RPL13A/RPL11/RPS8/RPL32/RPS3A/RPL37/NHP2/RPL7L1/RPL10/RPL7/RPL7A/RPS3/RPP38/RPL30/RPL8/SENP3/RPL26/RPL29/NOL9/RPL9/NSA2/RPS…	102
10	GO:0090150	establishment of protein localization to membrane	90/213	273/15996	8.4266e-106	7.42871e-104	6.89067e-104	RPS20/SEC61A1/RPL18/TRAM1/RPL31/RPS5/RPL6/RPLP0/RPL3/SRP54/RPS16/RPS19/RPL18A/SEC61B/RPL28/RPL19/RPL34/RPS13/RPS12/RPL24/SSR3/RPS15/RPL22/RPS25/RPL21/RPL5/RPS10/SSR1/RPL23/RPS4Y1/RPL36/RPL27/RPS15A/RPL35/RPS6/RPLP1/RPS24/SRP14/RPS2/RPS11/RPL13A/RPL11/RPS8/SRP9/RPL32/RPS3A/RPL37/RPL10/RPL7/RPL7A/RPS3/SRP19/RPL30/RPL8/RPL26/RPL29/RPL9/RPS14/RPL27A/RPL13/SRP68/RPSA/RPS9/RPS21/RPS7/RPL38/RPL4/RPL15/S…	90
10	GO:0019083	viral transcription	77/213	176/15996	4.07568e-101	3.41338e-99	3.16616e-99	RPS20/RPL18/RPL31/RPS5/RPL6/RPLP0/RPL3/RPS16/RPS19/RPL18A/RPL28/RPL19/RPL34/RPS13/RPS12/RPL24/RPS15/RPL22/RPS25/RPL21/RPL5/RPS10/RPL23/RPS4Y1/RPL36/RPL27/RPS15A/RPL35/RPS6/RPLP1/RPS24/RPS2/RPS11/RPL13A/RPL11/RPS8/RPL32/RPS3A/RPL37/RPL10/RPL7/RPL7A/RPS3/RPL30/RPL8/RPL26/RPL29/RPL9/RPS14/RPL27A/RPL13/RPSA/RPS9/RPS21/RPS7/RPL38/RPL4/RPL15/RPLP2/RPS27/RPS17/RPL35A/RPS23/RPL14/RPS26/RPL37A/RPL12/RPS4X…	77
10	GO:0006605	protein targeting	92/213	394/15996	1.29223e-92	1.0307e-90	9.56053e-91	RPS20/SEC61A1/RPL18/TRAM1/RPL31/RPS5/RPL6/RPLP0/RPL3/SRP54/RPS16/RPS19/RPL18A/SEC61B/RPL28/RPL19/RPL34/RPS13/RPS12/RPL24/SSR3/SPCS1/RPS15/RPL22/RPS25/SPCS2/RPL21/RPL5/RPS10/SSR1/RPL23/RPS4Y1/RPL36/RPL27/SEC61G/RPS15A/RPL35/RPS6/RPLP1/RPS24/SRP14/RPS2/RPS11/RPL13A/RPL11/RPS8/SRP9/RPL32/RPS3A/RPL37/RPL10/RPL7/RPL7A/RPS3/SRP19/RPL30/RPL8/RPL26/RPL29/RPL9/RPS14/RPL27A/RPL13/SRP68/RPSA/RPS9/RPS21/RPS7…	92
10	GO:0002181	cytoplasmic translation	35/213	63/15996	5.63254e-50	4.28841e-48	3.97782e-48	RPS20/RPL26L1/EIF4B/RPL31/RPL6/EIF3D/EIF5/GSPT1/EIF4H/EIF3A/EIF4G1/RPL22/RPL36/RPLP1/RPL13A/RPS3A/RPL7L1/RPL7/EIF3M/RPS3/RPL30/RPL8/RPL26/RPL29/RPL22L1/RPL9/RPL27A/EEF2/RPS7/RPL4/RPL15/RPLP2/RPL35A/GSPT2/RPL36A	35
10	GO:0042273	ribosomal large subunit biogenesis	29/213	68/15996	4.99704e-37	3.63915e-35	3.37558e-35	LAS1L/RPL26L1/MRTO4/RPL6/RPL3/RPL24/RPL5/RPL35/RSL24D1/RPL3L/RPL11/NHP2/RPL7L1/RPL10/RPL7/RPL7A/RPL26/NOL9/NSA2/RPL10L/RPL38/NPM1/RPL35A/RPL14/RPL12/RPL23A/RPL10A/EIF6/DHX30	29
10	GO:0042255	ribosome assembly	26/213	59/15996	9.69794e-34	6.76835e-32	6.27814e-32	MRTO4/RPS5/RPL6/RPL3/RPS19/RPL24/RPS15/RPL5/RPS10/RSL24D1/RPL3L/RPL11/RPL10/RPS14/RPL10L/RPSA/RPL38/RPS27/NPM1/RPS17/RPS27L/RPL12/RPL23A/RPS28/EIF6/DHX30	26
10	GO:0022618	ribonucleoprotein complex assembly	35/213	204/15996	5.73882e-29	3.84501e-27	3.56652e-27	MRTO4/EIF4B/SART3/RPS5/RPL6/RPL3/EIF3D/EIF5/RPS19/EIF4H/EIF3A/RPL24/RPS15/RPL5/RPS10/RSL24D1/RPL3L/RPL13A/RPL11/RPL10/RPS14/RPL10L/RPSA/RPL38/RPS27/NPM1/RPS17/RPS27L/RPS23/RPL12/RPL23A/RPS28/EIF6/CNOT2/DHX30	35
10	GO:0071826	ribonucleoprotein complex subunit organization	35/213	215/15996	3.78005e-28	2.43522e-26	2.25885e-26	MRTO4/EIF4B/SART3/RPS5/RPL6/RPL3/EIF3D/EIF5/RPS19/EIF4H/EIF3A/RPL24/RPS15/RPL5/RPS10/RSL24D1/RPL3L/RPL13A/RPL11/RPL10/RPS14/RPL10L/RPSA/RPL38/RPS27/NPM1/RPS17/RPS27L/RPS23/RPL12/RPL23A/RPS28/EIF6/CNOT2/DHX30	35
10	GO:0006417	regulation of translation	41/213	413/15996	2.77219e-24	1.71979e-22	1.59523e-22	UPF1/EIF4B/PABPC1/EIF3D/EIF5/EIF3E/EIF3B/EIF4H/EIF1B/EIF4G1/ETF1/RPL5/BMP4/ILF3/EIF2S1/RPL13A/SRP9/RPL10/EIF3H/RPS3/EIF4E/LARP1/EIF4A2/EIF5B/RPL26/RPS14/EEF2/UPF3A/RPS9/RPL38/EIF3K/NPM1/EIF3C/RPS27L/RPS4X/RACK1/EIF6/CNOT2/NCL/EEFSEC/IGF2BP3	41
10	GO:0034248	regulation of cellular amide metabolic process	42/213	455/15996	1.24741e-23	7.46217e-22	6.92171e-22	UPF1/EIF4B/PABPC1/EIF3D/EIF5/EIF3E/EIF3B/EIF4H/EIF1B/EIF4G1/ETF1/RPL5/BMP4/ILF3/EIF2S1/RPL13A/SRP9/RPL10/EIF3H/RPS3/EIF4E/LARP1/EEF1A1/EIF4A2/EIF5B/RPL26/RPS14/EEF2/UPF3A/RPS9/RPL38/EIF3K/NPM1/EIF3C/RPS27L/RPS4X/RACK1/EIF6/CNOT2/NCL/EEFSEC/IGF2BP3	42
10	GO:0000460	maturation of 5.8S rRNA	15/213	32/15996	2.0682e-20	1.19456e-18	1.10804e-18	LAS1L/EXOSC7/EXOSC3/EXOSC8/EXOSC9/EXOSC2/MPHOSPH6/NOL9/NSA2/RPSA/EXOSC10/RPS21/EXOSC4/C1D/EIF6	15
10	GO:0000027	ribosomal large subunit assembly	14/213	29/15996	2.33083e-19	1.30138e-17	1.20713e-17	MRTO4/RPL6/RPL3/RPL24/RPL5/RSL24D1/RPL3L/RPL11/RPL10/RPL10L/RPL38/RPL12/RPL23A/DHX30	14
