# Supplementary material for: A human proteogenomic-cellular framework identifies KIF5A as a modulator of astrocyte process integrity with relevance to ALS
Source: Commun Biol. 2023 Jun 29;6:678. doi: 10.1038/s42003-023-05041-4 (PMC10310856; doi:10.1038/s42003-023-05041-4)
Supplement: Supplementary file 5 — Supplementary Data 3 [file 42003_2023_5041_MOESM5_ESM.xlsx]

## Sheet: Data for Fig. 3c
control AC	SOD1 ALS AC
33.6281	66.6902
40.622	65.764
36.1527	74.6565

## Sheet: Data for Fig, 3d
control AC	SOD1 ALS AC
1	0.219091
1.0027	0.317842
1.57244	0.255868

## Sheet: Data for Fig, 3e
control AC	SOD1 ALS AC
0.26132	0.419159
0.216364	0.483926
0.140431	0.669074
0.159914	0.502003
	0.470938
