# Supplementary material for: A human proteogenomic-cellular framework identifies KIF5A as a modulator of astrocyte process integrity with relevance to ALS
Source: Commun Biol. 2023 Jun 29;6:678. doi: 10.1038/s42003-023-05041-4 (PMC10310856; doi:10.1038/s42003-023-05041-4)
Supplement: Supplementary file 6 — Supplementary Data 4 [file 42003_2023_5041_MOESM6_ESM.xlsx]

## Sheet: Data for Fig. 4b
KIF5A WB	untreated	scr siRNA	KIF5A siRNA		KIF5B WB	untreated	scr siRNA	KIF5A siRNA		KIF5C WB	untreated	scr siRNA	KIF5A siRNA
	1.05718	1.31436	0.659514			1	1.20345	1.52616			1	1.3759	1.18796
	1.22548	1.19685	0.626545			0.978656	1.23227	1.60703			1.04304	1.51694	1.14673
	1.68066	0.970479	0.487964			1.52172	1.33429	1.94496			1.67434	1.38094	1.00175

## Sheet: Data for Fig, 4c
scr siRNA	KIF5A siRNA
0.132253	0.341852
0.146627	0.28011
0.300273	0.409507
0.316117	0.554489
	0.563957

## Sheet: Data for Fig. 4d
control AC mScarlet-	control AC mScarlet+	SOD1 ALS AC mScarlet-	SOD1 ALS AC mScarlet+
0.301709	0.204966	0.463506	0.182421
0.205702	0.170972	0.39112	0.184856
0.252212	0.173263	0.332908	0.15496

## Sheet: Data for Fig. 4e
scr siRNA	KIF5A siRNA
0.85528	0.567526
0.748827	0.603508
0.838506	0.644999

## Sheet: Data for Fig. 4f
scr siRNA	KIF5A siRNA
0.140886	0.205196
0.058075	0.164015
0.090937	0.151607
0.119097	0.306375
0.200402	0.208277
