# Supplementary material for: A human proteogenomic-cellular framework identifies KIF5A as a modulator of astrocyte process integrity with relevance to ALS
Source: Commun Biol. 2023 Jun 29;6:678. doi: 10.1038/s42003-023-05041-4 (PMC10310856; doi:10.1038/s42003-023-05041-4)
Supplement: Supplementary file 7 — Supplementary Data 5 [file 42003_2023_5041_MOESM7_ESM.xlsx]

## Sheet: Data for Fig. 5b
Distance from tip (micron)	control AC			SOD ALS AC
	Mean	SEM	n	Mean	SEM	n
1	16.94	1.982	22	10.2	1.58	21
2	20.42	1.686	22	11.13	1.2	21
3	23.12	2.178	22	11.63	1.38	21
4	21.46	2.524	22	12.78	1.347	21
5	24.48	2.431	22	13.28	1.386	21
6	24.66	2.35	22	14.37	1.464	21
7	25.45	2.573	22	14.43	1.463	21
8	24.74	2.681	22	15.25	1.525	21
9	25.68	2.487	22	15.79	1.376	21
10	25.27	2.468	22	16.48	1.567	21
11	26.22	2.189	22	17.03	1.484	21
12	25.34	2.154	22	18.09	1.53	21
13	26.04	2.44	22	19.53	1.812	21
14	25.91	2.59	22	20.84	1.931	21
15	30.36	3.395	22	23.69	2.378	21

## Sheet: Data for Fig. 5c
control AC	SOD1 ALS AC
0.0176014	0.00664952
0.0156676	0.00875505
0.011492	0.00403168
0.0705539	0.00575386
0.0600773	0.00043159
0.0682557	0.00166129
0.0526096	0.00041448
0.0182631	0.00478262
0.0125767	0.00075522
0.0944585	0.0009986
0.0335454	0.00306637
0.010638	0.0416803
0.0739186	0.00906592
0.0512274	0.0791735
0.0509417	0.0193876
0.0888194	0.00281004
0.106968	0.00054239
0.113004	0.00447805
0.0751237	0.0145305
0.127481	0.0153324
0.0776402	0.00093321
	0.00506622

## Sheet: Data for Fig. 5e
Distance from tip (micron)	scr siRNA			KIF5A siRNA
	Mean	SEM	n	Mean	SEM	n
1	22.68	2.935	7	15.84	1.719	7
2	22.91	1.996	7	18.66	1.644	7
3	23.62	2.085	7	18.86	0.5337	7
4	22.98	0.8437	7	19.81	1.147	7
5	24.54	1.64	7	20.69	1.31	7
6	23.89	2.534	7	20.94	1.297	7
7	25.26	1.646	7	21.44	0.6872	7
8	22.08	2.224	7	22.3	1.605	7
9	21.13	2.584	7	21.69	1.643	7
10	22.43	1.753	7	22.27	2.382	7
11	22.9	1.98	7	21.52	1.904	7
12	20.8	1.834	7	19.49	1.612	7
13	21.97	2.329	7	18.52	1.919	7
14	24.24	0.9898	7	18.91	2.122	7
15	26.09	0.711	7	25.5	4.372	7

## Sheet: Data for Fig. 5f
scr siRNA	KIF5A siRNA
0.0680879	0.0964413
0.0664909	0.0366864
0.105112	0.0281211
0.105067	0.0354785
0.0617962	0.0574604
0.0666617	0.0523947
0.128437	0.0425176
0.16693	0.0353156
