# Supplementary material for: A human proteogenomic-cellular framework identifies KIF5A as a modulator of astrocyte process integrity with relevance to ALS
Source: Commun Biol. 2023 Jun 29;6:678. doi: 10.1038/s42003-023-05041-4 (PMC10310856; doi:10.1038/s42003-023-05041-4)
Supplement: Supplementary file 8 — Supplementary Data 6 [file 42003_2023_5041_MOESM8_ESM.xlsx]

## Sheet: Data for Fig. 6a
JNK1 WB	GFP	JNK1-GFP		KIF5A WB	GFP	JNK1-GFP
	1	3.25734			1	1.00811
	1.13256	2.74774			1.34949	1.38383
	1.13138	2.17742			1.1964	0.792019

## Sheet: Data for Fig. 6b
GFP	JNK1-GFP
0.39738	0.045509
0.393036	0.075056
0.349308	0.098457
	0.154578
	0.119456

## Sheet: Data for Fig. 6d
Distance from tip (micron)	GFP			JNK-GFP+			JNK-GFP-
	Mean	SEM	n	Mean	SEM	n	Mean	SEM	n
1	15.72	2.328	6	20.47	2.294	18	13.89	1.091	8
2	11.95	2.022	6	20.29	2.112	18	13.26	1.669	8
3	14.1	1.03	6	19.56	2.114	18	13.95	1.503	8
4	15.85	1.487	6	20.44	1.975	18	14.19	1.249	8
5	18.39	1.374	6	20.04	1.888	18	15.69	1.588	8
6	18.11	1.273	6	23.59	2.355	18	16.33	1.218	8
7	19.81	1.745	6	23.96	2.222	18	16.66	1.778	8
8	21.78	1.544	6	24.3	1.978	18	17.18	1.503	8
9	19.91	1.759	6	25.7	2.036	18	18.76	1.179	8
10	23.02	1.096	6	25.83	2.135	18	20.2	1.597	8
11	20.95	1.435	6	26.13	2.118	18	21.23	1.664	8
12	22	1.41	6	26.66	1.945	18	20.84	1.468	8
13	24.94	1.777	6	27.44	2.176	18	21.94	1.444	8
14	22.27	1.636	6	28.62	2.113	18	22.57	2.033	8
15	24.15	2.352	6	30.43	2.137	18	26.36	1.73	8
