# Supplementary material for: A human proteogenomic-cellular framework identifies KIF5A as a modulator of astrocyte process integrity with relevance to ALS
Source: Commun Biol. 2023 Jun 29;6:678. doi: 10.1038/s42003-023-05041-4 (PMC10310856; doi:10.1038/s42003-023-05041-4)
Supplement: Supplementary file 9 — Supplementary Data 7 [file 42003_2023_5041_MOESM9_ESM.xlsx]

## Sheet: Data for Fig. 7b
control AC	SOD1 ALS AC
36.6743	3.4466
15.7647	4.668
36.2533	14.75
29.5673	7.741
21.0812	11.968
38.8322	5.13599
13.4258	4.12662
19.3848	7.27588

## Sheet: Data for Fig. 7c
control AC	SOD1 ALS AC
1	0.7219
1.0421	0.719298
0.967579	0.509001

## Sheet: Data for Fig. 7e
JNK-GFP-	JNK-GFP+
7.56975	48.9385
24.1133	50.355
28.1214	19.9397
5.7388	61.1118
16.2145	45.841
22.1225	39.115
8.02375	49.4836
9.25783	56.164
	14.1294
	37.7865

## Sheet: Data for Fig. 7f
COX IV WB	GFP	JNK-GFP		EAAT2 WB	GFP	JNK-GFP
	1	1.43458			1	1.1408
	1.40457	1.35356			1.23024	1.14044
	1.4418	0.890063			1.23575	0.774129
